# Supplementary material for: Systematic miRNome profiling reveals differential microRNAs in transgenic maize metabolism
Source: Environ Sci Eur. 2018 Sep 19;30(1):37. doi: 10.1186/s12302-018-0168-7 (PMC6153861; doi:10.1186/s12302-018-0168-7)
Supplement: Supplementary file 1 — Additional file 1. Read size distribution of all sequenced sRNA libraries. [file 12302_2018_168_MOESM1_ESM.xlsx]

## Sheet: Sheet1
Additional file 1. Read size distribution of all sequenced sRNA libraries.
Library		Read Size
		0	1 - 17	18 - 26	27 - 44	Remaining1
RR Replicate 1	Reads	152778	2686734	7207529	4975811	301301
	% of reads	1	17.53	47.03	32.47	1.97
RR Replicate 2	Reads	344719	5115154	8742944	1329978	278211
	% of reads	2.18	32.35	55.3	8.41	1.76
RR Replicate 3	Reads	334487	3713657	10632839	3366137	352489
	% of reads	1.82	20.18	57.79	18.29	1.92
Bt Replicate 1	Reads	537714	5020093	8786404	2989325	354338
	% of reads	3.04	28.38	49.67	16.9	2
Bt Replicate 2	Reads	203743	6810169	8970407	793981	323760
	% of reads	1.19	39.82	52.45	4.64	1.89
Bt Replicate 3	Reads	377896	2658329	7187002	2834069	248708
	% of reads	2.84	19.98	54.01	21.3	1.87
RRxBt Replicate 1	Reads	156146	2497304	7690700	6289699	311518
	% of reads	0.92	14.74	45.39	37.12	1.84
RRxBt Replicate 2	Reads	728884	6224742	8798647	1650787	338955
	% of reads	4.11	35.08	49.59	9.3	1.91
RRxBt Replicate 3	Reads	339706	3512472	9110050	3717021	289781
	% of reads	2	20.7	53.69	21.9	1.71
Control Replicate 1	Reads	353312	1916825	7821138	6437243	322324
	% of reads	2.1	11.38	46.41	38.2	1.91
Control Replicate 2	Reads	429611	7020339	8442431	3400654	325962
	% of reads	2.19	35.78	43.03	17.33	1.66
Control Replicate 3	Reads	1046443	4375356	7849806	4239327	296981
	% of reads	5.88	24.57	44.08	23.81	1.67
1 In these sequences, no insert could be detected either because the adapter is beyond the sequencing read length or because in the third step of the adapter identification, the seed sequence (5bp) contains an error and is therefore not recognized.
