# Supplementary material for: Systematic miRNome profiling reveals differential microRNAs in transgenic maize metabolism
Source: Environ Sci Eur. 2018 Sep 19;30(1):37. doi: 10.1186/s12302-018-0168-7 (PMC6153861; doi:10.1186/s12302-018-0168-7)
Supplement: Supplementary file 2 — Additional file 2. Normalized read count of the sRNA libraries mapped to conserved Zea mays miRNAs. [file 12302_2018_168_MOESM2_ESM.xlsx]

## Sheet: NRC
Additional file 2. Normalized read count of the sRNA libraries mapped to conserved Zea mays miRNAs.
Note: SEM = Standard Error of the Mean
miRNA name	Location	DESeq2 Normalized Read Count
		RR	SEM	Bt	SEM	RRxBt	SEM	Control	SEM
zma-MIR166h	chr1|274716709-274716784	47174.4	1097.83	48720.9	1414	51550.2	1562.15	52050.7	1059.49
zma-MIR166i	chr1|241298238-241298320	38253.8	534.962	40106.5	2022.66	42862.6	1343.35	41403.5	999.613
zma-MIR166a	chr6|84226489-84226701	38283.6	554.476	40145.9	1972.19	43098.2	1298.14	41266.5	738.543
zma-MIR166c	chr4|150406705-150406796	38378.3	626.89	40478.4	2403.2	42840.4	1481.39	41721.8	993.481
zma-MIR166d	chr5|21933694-21933797	37893.8	531.251	40091	2090.35	42798.8	1486.34	41081.8	974.424
zma-MIR168a	chr5|74340501-74340604	30155	2794.83	29830.6	1597.71	28889.5	2080.66	34039.7	1547.8
zma-MIR168b	chr4|239095553-239095656	29751.2	1893.32	32000.4	2444.51	30797	3328.56	35257.9	1639.5
zma-MIR397b	chr5|82423152-82423235	19247.8	3491.49	15635.9	2786.74	12032.5	1959.68	20120.8	3275.75
zma-MIR396d	chr10|147902552-147902625	13761.5	527.097	13007.5	1866.45	14484.6	747.293	13526	298.422
zma-MIR396c	chr2|1960054-1960127	13650.5	564.034	12768.6	1855.57	14345.1	926.764	13510.3	475.777
zma-MIR408b	chr8|38488497-38488643	12155.5	666.66	10004.5	962.891	9487.89	1289.35	11911.5	1554.51
zma-MIR156d	chr5|92369224-92369342	5978.59	757.159	6338.89	236.124	5734.31	405.034	6158.85	287.6
zma-MIR156b	chr3|7774272-7774395	5474.63	779.066	6148.48	232.718	5331.4	270.934	6072.5	270.164
zma-MIR398b	chr7|38540171-38540278	4567.43	610.229	3889.64	734.725	2740.98	684	3477.4	595.059
zma-MIR159f	chr3|25490976-25491190	3770.78	577.772	3416.39	372.873	3152.95	147.587	2734.67	97.8746
zma-MIR159a	chr8|10392580-10392825	3793.96	541.44	3562.37	314.078	3201.06	90.7535	2895.11	75.9019
zma-MIR159b	chr8|10588923-10589143	3514.68	600.276	3180.19	349.328	2941.72	150.771	2547.07	59.0445
zma-MIR159j	chr8|10544675-10544926	3478.16	565.361	3240.03	435.561	2960.26	136.882	2612	85.725
zma-MIR159k	chr8|10585048-10585247	3474.6	565.91	3235.74	345.821	2947.48	131.217	2542.89	87.8687
zma-MIR398a	chr2|169527758-169527897	2665.6	478.538	2338.63	311.534	1765.1	478.941	2010	459.821
zma-MIR156g	chr7|115969120-115969240	3133.67	399.106	3511.52	56.4708	3204.18	216.099	3413.98	141.427
zma-MIR156f	chr2|180193496-180193662	3051.88	410.841	3387.72	133.413	3084.27	220.562	3318.1	135.37
zma-MIR156l	chr5|183857642-183857731	2879.09	484.276	3242.6	155.154	2826.37	205.345	3026.31	149.956
zma-MIR156e	chr1|246032144-246032270	2803.46	371.57	3166.72	160.868	2961.35	248.761	3132.99	167.665
zma-MIR156a	chr4|83887632-83887783	2644.24	372.15	3048.02	131.934	2768.27	175.173	3016.78	130.53
zma-MIR156i	chr4|137179087-137179203	2519.48	346.337	2824.58	183.751	2608.84	203.838	2834.1	134.8
zma-MIR156h	chr10|128528004-128528118	2541.05	336.041	2836.78	152.642	2570.59	210.598	2841.54	178.646
zma-MIR167g	chr3|119177648-119177890	2138.15	97.5477	1966.94	352.254	2206.76	145.625	2364.42	95.341
zma-MIR169c	chr2|11299979-11300112	1549.73	215.372	1552.66	132.221	1728.86	143.774	1600.65	97.2709
zma-MIR166l	chr3|105546028-105546164	1300.12	18.6013	1369.98	74.721	1344.16	26.6381	1348.53	32.0856
zma-MIR169d	chr4|47454177-47454304	1436.6	128.643	1373.22	86.1792	1375.44	78.5144	1476.76	65.5493
zma-MIR156k	chr6|96127864-96127986	1263.58	115.385	1307.44	29.3429	1237.8	59.8859	1539.28	74.6405
zma-MIR166j	chr7|124539680-124539833	1091.23	47.5638	1143.25	45.4486	1105.53	6.4469	1019.22	51.6403
zma-MIR166k	chr5|210632198-210632365	1054.6	16.9856	1121.94	60.065	1096.87	42.3523	1045.11	31.4067
zma-MIR166m	chr5|210632469-210632624	1018.59	3.35535	1127.66	44.8351	1058.05	17.0426	1097.43	39.9395
zma-MIR169i	chr4|47241963-47242153	1143.24	153.076	1069.95	50.4734	1173.13	154.319	1418.57	85.1292
zma-MIR169m	chr3|96704652-96704752	1070.15	165.814	988.254	168.73	630.204	51.0518	566.215	97.5288
zma-MIR169k	chr7|135706179-135706311	1136.13	186.829	1050.11	59.3385	1115.51	103.675	1318.79	92.5283
zma-MIR396f	chr5|214340396-214340512	1102.23	132.452	1248.88	142.326	1217.72	116.533	1176.73	57.8444
zma-MIR396e	chr4|173300108-173300273	1028.63	115.041	1196.42	150.134	1108.3	70.7157	1110.21	37.3918
zma-MIR390b	chr5|2763821-2764012	884.76	24.5193	870.951	72.771	925.699	48.1534	975.601	11.8967
zma-MIR169h	chr4|47513567-47513694	967.904	158.746	883.274	63.9643	910.868	106.329	1141.13	60.4059
zma-MIR169e	chr4|47513568-47513695	967.904	158.746	883.274	63.9643	910.868	106.329	1141.13	60.4059
zma-MIR390a	chr1|292578889-292579069	793.743	21.2936	885.701	36.4364	918.845	20.937	906.176	34.9972
zma-MIR827	chr5|167348212-167348333	700.781	23.5823	643.285	80.5567	489.576	7.98339	729.803	6.88825
zma-MIR167j	chr1|12595523-12595631	572.926	144.23	613.941	85.0996	400.684	36.6398	388.593	28.8572
zma-MIR167e	chr7|9830212-9830330	546.445	148.932	557.073	92.7999	374.778	22.6457	360.49	1.48357
zma-MIR167f	chr3|192088192-192088310	528.581	132.701	533.063	79.2375	432.65	41.802	389.307	23.2292
zma-MIR528b	chr9|153482414-153482491	462.583	33.0672	344.979	48.7549	335.765	146.263	342.507	62.6651
zma-MIR169j	chr2|192700339-192700489	600.074	139.948	522.356	19.0747	595.839	48.4492	608.263	43.8776
zma-MIR396b	chr9|15361288-15361423	483.634	13.4479	470.77	62.3002	471.959	26.621	459.684	5.85092
zma-MIR396h	chr9|15361306-15361429	483.634	13.4479	470.77	62.3002	471.959	26.621	459.684	5.85092
zma-MIR396a	chr4|173295127-173295263	487.973	30.2481	430.019	56.5997	509.831	36.6594	441.799	16.5003
zma-MIR396g	chr5|214350891-214351004	462.12	14.5232	436.304	49.907	448.941	27.279	459.007	7.33514
zma-MIR393c	chr10|148715141-148715237	423.536	29.1124	381.092	21.7262	393.231	31.8744	393.59	10.1038
zma-MIR528a	chr1|6415592-6415714	388.024	39.1313	290.876	28.3092	322.756	148.864	290.241	49.9895
zma-MIR393a	chr2|751658-751783	374.292	13.8619	350.525	26.7097	334.747	14.4797	362.619	10.8444
zma-MIR162	chr5|182040463-182040592	247.419	26.051	294.501	44.5996	232.829	40.8213	190.683	3.21394
zma-MIR169a	chr3|37610280-37610409	249.256	43.3931	274.023	20.4525	255.647	26.3796	244.418	6.41729
zma-MIR169b	chr8|4791975-4792130	221.55	22.0084	249.563	5.95421	273.843	10.1191	237.672	4.07748
zma-MIR399e	chr2|16341824-16341947	173.853	15.543	100.308	23.2677	80.6976	11.9946	142.643	16.7345
zma-MIR167c	chr5|4303816-4303947	255.186	106.356	290.464	27.8665	191.258	44.8101	185.323	14.3779
zma-MIR399j	chr9|24367084-24367258	159.692	17.7026	102.132	13.7872	86.4806	8.78216	152.57	9.55935
zma-MIR399i	chr5|146903662-146903752	159.333	13.1673	97.4515	13.6058	72.1452	5.88823	136.549	22.2634
zma-MIR169q	chr8|126521604-126521709	154.13	13.6596	146.05	3.89336	124.955	3.64326	106.107	8.88285
zma-MIR169n	chr3|229987641-229987744	160.164	21.0656	162.26	17.3452	130.122	8.85632	118.239	4.43253
zma-MIR169f	chr5|164711362-164711511	162.204	69.3945	61.8664	6.83242	121.923	15.1278	140.548	40.014
zma-MIR171l	chr1|245903464-245903541	95.0237	4.29512	84.2903	2.80282	97.668	6.53706	96.2753	4.11022
zma-MIR171m	chr5|20310731-20310812	83.3598	1.93039	89.0711	12.0708	100.458	7.41166	94.1671	8.02297
zma-MIR169r	chr9|109138534-109138659	60.5827	11.7072	81.3177	21.2815	55.3399	12.0076	41.4755	6.41369
zma-MIR171k	chr10|137316379-137316482	51.8163	12.0924	59.0256	10.2005	46.4939	2.09573	37.4176	4.32297
zma-MIR319b	chr3|2801942-2802154	56.715	4.31207	55.8605	4.53333	75.4288	8.41248	72.9702	3.73953
zma-MIR171d	chr9|126244364-126244484	45.9221	4.73339	49.0849	4.26198	51.1079	8.59208	46.1102	0.380868
zma-MIR171e	chr1|7954980-7955105	42.9919	7.79203	39.044	5.48244	47.7278	5.9241	40.9321	4.89451
zma-MIR319d	chr8|26767956-26768167	59.6541	6.64998	53.2979	3.05606	64.8067	2.32904	72.8601	9.26284
zma-MIR393b	chr3|18638816-18638923	58.1069	5.60321	54.8265	6.52405	65.2152	4.01944	78.0329	4.46111
zma-MIR529	chr5|160574955-160575080	51.239	5.00981	90.8976	30.3299	45.268	5.33074	37.4547	7.52397
zma-MIR399h	chr5|146894716-146894809	35.9576	3.4684	28.5776	2.9401	33.8127	7.11996	55.3262	3.87283
zma-MIR399c	chr6|159694634-159694840	44.8465	14.8602	29.4613	8.16285	33.9118	2.8608	56.8946	3.62392
zma-MIR159i	chr8|10532710-10532961	35.4431	3.39612	22.3042	4.46435	18.0335	4.11899	20.0367	4.50912
zma-MIR394b	chr4|154166525-154166646	27.5107	3.71258	29.2802	3.93271	31.1677	2.51084	33.6241	5.46867
zma-MIR159h	chr8|10528867-10529066	34.4423	3.84563	26.5833	1.67537	21.7904	7.73501	17.0079	2.6935
zma-MIR397a	chr3|180667115-180667257	26.0675	3.6611	21.2581	2.83686	15.9718	4.70364	23.0659	6.27283
zma-MIR160d	chr1|283581291-283581432	25.7508	2.91319	25.3373	0.548081	27.8685	3.97844	31.456	2.64684
zma-MIR159g	chr4|25719885-25720136	29.582	5.9323	21.7353	3.47526	26.1051	1.76407	20.1314	4.02355
zma-MIR160g	chr6|91449745-91449830	22.1392	1.93291	22.97	1.53247	31.8374	1.24433	26.6156	2.11106
zma-MIR167d	chr1|287728642-287728774	19.9406	3.03493	19.9907	2.15162	17.2272	2.39505	18.131	2.67729
zma-MIR399a	chr4|228641917-228642039	33.528	10.2659	22.5415	1.50515	31.6505	1.80651	46.7656	3.30176
zma-MIR399b	chr4|154715956-154716077	20.6599	1.21776	6.43716	3.25882	8.96128	2.3876	14.8762	4.91851
zma-MIR394a	chr5|193819088-193819213	23.6975	2.78501	31.0191	3.79462	31.3576	2.56124	26.0735	4.2438
zma-MIR167a	chr3|119175685-119175874	17.7832	4.50197	16.1102	1.28866	14.3912	3.37792	16.0557	1.1065
zma-MIR1432	chr7|160445193-160445281	20.0645	7.74903	29.2596	7.51984	18.034	6.99947	18.614	7.73561
zma-MIR171g	chr7|42481791-42481902	18.8399	7.13597	15.5144	4.19077	10.3086	3.06939	5.19521	2.46302
zma-MIR171i	chr1|273293188-273293291	18.2821	4.52625	14.2863	1.30574	14.8448	2.26769	10.7472	0.535358
zma-MIR319c	chr8|148277363-148277578	17.9233	1.00458	14.703	0.960734	19.7472	2.71279	28.0378	5.12061
zma-MIR319a	chr3|212116898-212117106	19.1271	4.41571	23.0525	0.843091	22.6436	2.35765	24.3913	1.94166
zma-MIR171f	chr5|8541270-8541424	17.5739	2.86265	14.6298	5.01318	16.5374	2.86605	11.4013	1.51307
zma-MIR156j	chr7|130652700-130652824	17.5618	1.99392	24.8306	6.32712	24.4356	4.3012	25.0478	6.14444
zma-MIR160c	chr6|9144627-9144726	16.6059	1.75014	22.2586	2.11994	24.0583	2.65789	19.9615	1.82117
zma-MIR164b	chr6|141610040-141610167	12.329	1.67351	14.5355	4.08187	14.0098	1.77073	15.5873	2.48888
zma-MIR159c	chr3|2748321-2748537	11.3911	1.71813	17.455	2.15698	22.0974	1.49528	27.7553	2.64438
zma-MIR171j	chr10|59878128-59878256	15.6712	3.95333	17.1376	1.21249	14.9006	0.985361	12.9153	2.81075
zma-MIR171b	chr10|142971155-142971239	13.5027	2.47459	18.6441	1.20741	18.1044	2.52847	13.215	2.95842
zma-MIR159d	chr8|26822638-26822854	15.5542	1.52461	20.7179	4.814	21.59	2.85858	24.5023	4.02934
zma-MIR2275b	chr4|30201689-30201770	9.05204	2.70645	10.8342	0.72939	10.784	3.22329	10.6912	1.02834
zma-MIR164c	chr6|153356824-153357093	9.59844	2.73557	9.31591	2.51741	7.54955	2.05959	12.1669	2.99506
zma-MIR169l	chr1|298277019-298277107	11.0888	4.96306	15.7491	2.26087	21.2403	4.47767	8.91543	0.336686
zma-MIR169p	chr7|111130596-111130660	10.1328	1.99182	7.31528	0.868194	6.38847	1.1017	5.77522	2.06931
zma-MIR167b	chr5|7688809-7688935	12.8564	2.77605	12.8085	2.44774	13.3336	0.666077	12.2986	3.73286
zma-MIR164h	chr8|118806902-118807120	7.53398	2.4672	6.10852	2.44792	10.2459	3.94536	8.44834	1.1404
zma-MIR164d	chr7|172723300-172723515	5.98678	1.68359	5.22538	0.750939	6.50355	1.84006	3.77572	0.845263
zma-MIR169o	chr4|12909537-12909674	6.88864	0.229162	8.21148	2.40141	6.07551	1.97521	7.02778	0.430122
zma-MIR399d	chr3|189204037-189204161	6.26735	0.815697	8.94424	1.83877	2.03621	1.04172	4.01848	0.834172
zma-MIR164e	chr1|46848652-46848767	4.37671	1.74794	4.33595	0.799001	6.06091	0.941306	3.53233	1.95862
zma-MIR160f	chr2|236870675-236870790	3.97916	0.288273	2.66323	1.31368	3.67604	0.398292	3.96213	1.83645
zma-MIR164a	chr2|216627448-216627599	1.69096	0.858637	0	0	0.593837	0.593837	0	0
zma-MIR395n	chr10|144744374-144744439	1.98958	0.144137	1.76199	0.468504	1.22887	0.281541	2.2431	0.625584
zma-MIR2118b	chr2|49290033-49290150	1.98356	0.54265	3.26347	1.04269	1.47404	1.07353	1.944	1.07235
zma-MIR171c	chr2|8904385-8904502	1.37431	0.451426	3.55768	0.197427	2.38487	0.704839	1.53262	0.467201
zma-MIR172c	chr4|171126410-171126532	1.92672	0.902832	1.14491	0.712116	1.52578	0.575775	3.7753	0.844608
zma-MIR399f	chr6|159686859-159686963	1.92071	0.480655	2.34036	0.191525	4.38393	0.903938	6.31772	0.620776
zma-MIR171n	chr9|96668331-96668408	1.61006	0.235987	1.74012	0.47034	1.34292	0.933647	1.47627	0.930353
zma-MIR2275a	chr4|30201533-30201654	0.994789	0.0720683	1.21733	0.375342	0.942503	0.516875	0.710488	0.710488
zma-MIR164f	chr4|176498951-176499058	0.379516	0.379516	0.578362	0.578362	0.890755	0.890755	0.710065	0.710065
zma-MIR172b	chr5|215851121-215851246	0.379516	0.379516	0	0	0.921391	0.499892	0.710276	0.355138
zma-MIR399g	chr4|228643117-228643184	1.85785	1.42553	0.906269	0.502371	2.05732	1.29683	4.61584	3.60304
zma-MIR2118a	chr10|117728730-117728847	0.621286	0.621286	1.31163	1.31163	1.51523	0.235326	1.83151	0.683608
zma-MIR2118d	chr2|49290225-49290372	1.52916	1.09671	0.544665	0.544665	1.61872	0.907225	0.710276	0.355138
zma-MIR395l	chr10|79171396-79171476	1.22453	0.804859	0.289181	0.289181	0	0	1.58854	1.09984
zma-MIR395o	chr10|144744547-144744772	0.615273	0.30768	0.867542	0.867542	1.53634	1.05737	1.88765	0.422304
zma-MIR2118e	chr10|117678636-117678778	0.310643	0.310643	0	0	0.296918	0.296918	0.355032	0.355032
zma-MIR395h	chr2|6332583-6332667	0.310643	0.310643	0	0	0	0	0	0
zma-MIR2275c	chr10|71458040-71458276	0.30463	0.30463	0.60024	0.303955	0.635029	0.322066	0	0
zma-MIR395m	chr10|79171525-79171606	0.30463	0.30463	0	0	0.890755	0.890755	0.41117	0.41117
zma-MIR395d	chr2|6321644-6321709	0.30463	0.30463	0	0	0	0	0	0
zma-MIR395k	chr10|79171225-79171308	0	0	0.272333	0.272333	0.286363	0.286363	0	0
zma-MIR395g	chr2|6322460-6322525	0	0	0.272333	0.272333	0	0	0	0
zma-MIR172d	chr6|167813975-167814048	0	0	0.906269	0.502371	1.15601	0.755721	0.766202	0.386173
zma-MIR395b	chr2|6332742-6332855	0	0	0.289181	0.289181	0.286363	0.286363	0	0
zma-MIR164g	chr6|138306590-138306760	0	0	0.983722	0.983722	0	0	2.59835	0.925467
zma-MIR171a	chr4|234515128-234515226	0	0	0.327907	0.327907	0.296918	0.296918	0	0
zma-MIR395f	chr2|6322300-6322369	0	0	0	0	0.348666	0.348666	0	0
zma-MIR2118c	chr10|117752102-117752234	0	0	0	0	0	0	0.41117	0.41117
