# Supplementary material for: Systematic miRNome profiling reveals differential microRNAs in transgenic maize metabolism
Source: Environ Sci Eur. 2018 Sep 19;30(1):37. doi: 10.1186/s12302-018-0168-7 (PMC6153861; doi:10.1186/s12302-018-0168-7)
Supplement: Supplementary file 3 — Additional file 3. List of the primers used to amplify the differentially expressed conserved miRNAs and the putative novel miRNAs. [file 12302_2018_168_MOESM3_ESM.xlsx]

## Sheet: Primer list
Additional file 3. List of the primers used to amplify the differentially expressed conserved miRNAs and the putative novel miRNAs.
* = Those primers were excluded from the analysis due to multiple peaks in the melting curve
Primer name	Sequence	miRNA amplified
MIR162-3p*	TCGATAAACCTCTGCATCCA	zma-MIR162-3p
MIR167c-3p	GCTGTGGCAGCCTCACTA	zma-MIR167c-3p
MIR167ej-5p	AGCTGCCAGCATGATCTG	zma-MIR167e-5p
		zma-MIR167j-5p
MIR169f-5p	GCCAAGGATGACTTGCCTA	zma-MIR169f-5p
MIR169m-3p	GGCATCCATTCTTGGCTAA	zma-MIR169m-3p
MIR399ah-3p	CCAAAGGAGAATTGCCCT	zma-MIR399a-3p
		zma-MIR399h-3p
MIR399eij-3p	CCAAAGGAGAGTTGCCCT	zma-MIR399e-3p
		zma-MIR399i-3p
		zma-MIR399j-3p
MIR529-5p*	GCAGAAGAGAGAGAGTACAGCCT	zma-MIR529-5p
MIR827-3p	CTTAGATGACCATCAGCAAACA	zma-MIR827-3p
MIR827-5p*	CTTTGTTGGTGGTCATTTAACC	zma-MIR827-5p
MIRX01	ATGGAGTGGATTGAGGGGGCT	zma-miRX01
MIRX02	ATCCGGTACAAACGAACAAGGCCT	zma-miRX02
MIRX03/14	AGAGTGGACAGTTGACGCCGGCCC	zma-miRX03
		zma-miRX14
MIRX05	ATCCGACAGAAACGAACAAGGCCT	zma-miRX05
MIRX06	TATTCGAGAACGGATGTAGTACAT	zma-miRX06
MIRX07	ATTAGGGTAGAACCGAACAAGCCT	zma-miRX07
MIRX09	ATCCGACGCAAACGAACAAGGCCT	zma-miRX09
MIRX10	AGGGTATTGATAGGACTATAATCC	zma-miRX10
MIRX11	GGGGATGTAGTTCAGATGGTAGAA	zma-miRX11
MIRX13	AAATACTGTAGAAGCCGCAGCCGC	zma-miRX13
MIRX18	TTTGAGATTCGTAGCTTTTAC	zma-miRX18
MIRX19	ATCTGACACAAACGAACAAGGCCT	zma-miRX19
MIRX20	ACGGATCAAATCTATGGTGAGATT	zma-miRX20
