# Supplementary material for: Systematic miRNome profiling reveals differential microRNAs in transgenic maize metabolism
Source: Environ Sci Eur. 2018 Sep 19;30(1):37. doi: 10.1186/s12302-018-0168-7 (PMC6153861; doi:10.1186/s12302-018-0168-7)
Supplement: Supplementary file 4 — Additional file 4. Output of the psRNAtarget for the prediction of conserved miRNA targets. [file 12302_2018_168_MOESM4_ESM.xlsx]

## Sheet: Conserved miRNA target
Additional file 4. Output of the psRNAtarget for the prediction of conserved miRNA targets.
miRNA ID	Target ID	Target description	Expectation	UPE	miRNA_start	miRNA_end	Target_start	Target_end	miRNA_aligned_fragment	Target_aligned_fragment	Inhibition	Multiplicity
zma-miR162-3p	GRMZM2G040762_T01	PAZ domain, CAF_like subfamily; dicer-like 1	2.5	24192	1	20	1517	1537	UCGAU-AAACCUCUGCAUCCA	UGGAUGCAGAGGUUUUAUCGA	Cleavage	1
zma-miR162-3p	GRMZM2G482946_T01	No conserved domains have been identified for this query sequence	2.5	24.75	1	20	319	338	UCGAUAAACCUCUGCAUCCA	UGGGCGCAGUGGUUUAUCGA	Translation	1
zma-miR167c-3p	GRMZM2G052586_T01	50S ribosomal protein L35	2.5	18877	1	21	884	904	GAUCAUGCUGUGGCAGCCUCA	UGAGGCUGCCAUAGUAUGCUC	Cleavage	1
zma-miR167c-3p	GRMZM2G052586_T02	50S ribosomal protein L35	2.5	19034	1	21	109	129	GAUCAUGCUGUGGCAGCCUCA	UGAGGCUGCCAUAGUAUGCUC	Cleavage	1
zma-miR167c-3p	GRMZM2G052586_T03	50S ribosomal protein L35	2.5	18877	1	21	1001	1021	GAUCAUGCUGUGGCAGCCUCA	UGAGGCUGCCAUAGUAUGCUC	Cleavage	1
zma-miR167c-3p	GRMZM2G082836_T01	putative GTP-binding protein	3.0	16417	1	23	554	576	GAUCAUGCUGUGGCAGCCUCACU	AUUGACGCUGCCACAGCAUCGUC	Cleavage	1
zma-miR167c-3p	GRMZM2G112079_T01	No conserved domains have been identified for this query sequence	3.0	18305	1	20	524	543	GAUCAUGCUGUGGCAGCCUC	GAGGCUGCCCCAGCUUGAUU	Translation	1
zma-miR167c-3p	GRMZM2G322348_T01	Putative leucine-rich repeat receptor-like protein kinase family protein	3.0	24641	1	20	369	388	GAUCAUGCUGUGGCAGCCUC	CAGGCUGCAUCAGCAUGAUC	Translation	1
zma-miR167e-5p	GRMZM2G042623_T01	Pumilio-family RNA binding domain	3.0	17536	1	21	1350	1371	UGAAGCUGCCAGCA-UGAUCUG	CAGAUUAAUGCUGGCAGUUUCA	Cleavage	1
zma-miR167e-5p	GRMZM2G042623_T02	Pumilio-family RNA binding domain	3.0	17536	1	21	1236	1257	UGAAGCUGCCAGCA-UGAUCUG	CAGAUUAAUGCUGGCAGUUUCA	Cleavage	1
zma-miR167e-5p	GRMZM2G068328_T01	2OG-Fe(II) oxygenase superfamily	2.0	19668	1	20	700	719	UGAAGCUGCCAGCAUGAUCU	AUAUCAUGAUGGCAGCUUCA	Cleavage	1
zma-miR167e-5p	GRMZM2G112769_T01	Nucleic acid binding protein NABP	3.0	17536	1	21	1350	1371	UGAAGCUGCCAGCA-UGAUCUG	CAGAUUAAUGCUGGCAGUUUCA	Cleavage	1
zma-miR167e-5p	GRMZM2G502560_T01	No conserved domains have been identified for this query sequence	0.0	22.43	1	21	988	1008	UGAAGCUGCCAGCAUGAUCUG	CAGAUCAUGCUGGCAGCUUCA	Cleavage	1
zma-miR167e-5p	GRMZM5G825444_T01	No conserved domains have been identified for this query sequence	3.0	21043	1	20	279	298	UGAAGCUGCCAGCAUGAUCU	ACAUCACGCUGCCAGCUUCA	Translation	1
zma-miR167j-3p	GRMZM2G073275_T01	Histone H4.3	3.0	20863	1	20	864	883	GAUCAUGUGGCAGUUUCAUU	AAUGAAUUUGUCUCAUGAUC	Cleavage	1
zma-miR167j-3p	GRMZM2G075780_T03	No conserved domains have been identified for this query sequence	3.0	14577	1	20	543	562	GAUCAUGUGGCAGUUUCAUU	AGUGAUACUGCCAUGUGAUU	Cleavage	1
zma-miR167j-3p	GRMZM2G102786_T04	Heavy-metal-associated domain (HMA)	3.0	20712	1	20	415	434	GAUCAUGUGGCAGUUUCAUU	GAUGAGACUGCAGCAUGAUU	Translation	1
zma-miR167j-3p	GRMZM2G129987_T01	chaperone protein dnaJ 6	3.0	21889	1	20	1622	1641	GAUCAUGUGGCAGUUUCAUU	AGUGAAGCUGGCAUAUGAUU	Translation	1
zma-miR167j-3p	GRMZM2G134149_T01	pyrimidine-specific ribonucleoside hydrolase rihA	3.0	7211	1	20	1544	1563	GAUCAUGUGGCAGUUUCAUU	AAUGAAAUUGCCACCUGAUG	Cleavage	1
zma-miR167j-3p	GRMZM2G134149_T02	pyrimidine-specific ribonucleoside hydrolase rihA	3.0	7211	1	20	1540	1559	GAUCAUGUGGCAGUUUCAUU	AAUGAAAUUGCCACCUGAUG	Cleavage	1
zma-miR167j-3p	GRMZM5G846548_T01	Protein of unknown function, DUF647	2.5	20.07	1	20	1192	1211	GAUCAUGUGGCAGUUUCAUU	AAUUAAACUGCCACAUGAGC	Cleavage	1
zma-miR167j-3p	GRMZM5G846548_T02	Protein of unknown function, DUF647	2.5	20.07	1	20	1192	1211	GAUCAUGUGGCAGUUUCAUU	AAUUAAACUGCCACAUGAGC	Cleavage	1
zma-miR167j-3p	GRMZM5G846548_T03	Protein of unknown function, DUF647	2.5	20.07	1	20	1401	1420	GAUCAUGUGGCAGUUUCAUU	AAUUAAACUGCCACAUGAGC	Cleavage	1
zma-miR169f-5p	GRMZM2G000686_T01	CBFB_NFYA super family	3.0	18959	1	20	2121	2140	UAGCCAAGGAUGACUUGCCU	UGGCAACUCAUCCUUGGCUU	Cleavage	1
zma-miR169f-5p	GRMZM2G000686_T02	CBFB_NFYA super family	3.0	18959	1	20	1011	1030	UAGCCAAGGAUGACUUGCCU	UGGCAACUCAUCCUUGGCUU	Cleavage	1
zma-miR169f-5p	GRMZM2G000686_T03	Nuclear transcription factor Y subunit A-3 isoform 2	3.0	18959	1	20	1007	1026	UAGCCAAGGAUGACUUGCCU	UGGCAACUCAUCCUUGGCUU	Cleavage	1
zma-miR169f-5p	GRMZM2G000686_T04	CBFB_NFYA super family	3.0	18959	1	20	963	982	UAGCCAAGGAUGACUUGCCU	UGGCAACUCAUCCUUGGCUU	Cleavage	1
zma-miR169f-5p	GRMZM2G000686_T05	CBFB_NFYA super family	3.0	18959	1	20	935	954	UAGCCAAGGAUGACUUGCCU	UGGCAACUCAUCCUUGGCUU	Cleavage	1
zma-miR169f-5p	GRMZM2G000686_T06	CBFB_NFYA super family	3.0	18959	1	20	891	910	UAGCCAAGGAUGACUUGCCU	UGGCAACUCAUCCUUGGCUU	Cleavage	1
zma-miR169f-5p	GRMZM2G000686_T07	No conserved domains have been identified for this query sequence	3.0	18959	1	20	1375	1394	UAGCCAAGGAUGACUUGCCU	UGGCAACUCAUCCUUGGCUU	Cleavage	1
zma-miR169f-5p	GRMZM2G000686_T08	CBFB_NFYA super family	3.0	18959	1	20	1107	1126	UAGCCAAGGAUGACUUGCCU	UGGCAACUCAUCCUUGGCUU	Cleavage	1
zma-miR169f-5p	GRMZM2G000686_T09	No conserved domains have been identified for this query sequence	3.0	18959	1	20	992	1011	UAGCCAAGGAUGACUUGCCU	UGGCAACUCAUCCUUGGCUU	Cleavage	1
zma-miR169f-5p	GRMZM2G000686_T10	Nuclear transcription factor Y subunit A-3 isoform 1	3.0	18959	1	20	1301	1320	UAGCCAAGGAUGACUUGCCU	UGGCAACUCAUCCUUGGCUU	Cleavage	1
zma-miR169f-5p	GRMZM2G037630_T01	CBFB_NFYA super family	3.0	19.97	1	20	797	816	UAGCCAAGGAUGACUUGCCU	UGGCAAUUCAUCCUUGGCUU	Cleavage	1
zma-miR169f-5p	GRMZM2G038303_T01	Nuclear transcription factor Y subunit A-3	3.0	16.87	1	20	1166	1185	UAGCCAAGGAUGACUUGCCU	UGGCAACUCAUCCUUGGCUU	Cleavage	1
zma-miR169f-5p	GRMZM2G040349_T01	Nuclear transcription factor Y subunit A-3 isoform 1	3.0	18791	1	20	1263	1282	UAGCCAAGGAUGACUUGCCU	UGGCAACUCAUCCUUGGCUC	Cleavage	1
zma-miR169f-5p	GRMZM2G040349_T02	Nuclear transcription factor Y subunit A-3 isoform 2	3.0	18791	1	20	1445	1464	UAGCCAAGGAUGACUUGCCU	UGGCAACUCAUCCUUGGCUC	Cleavage	1
zma-miR169f-5p	GRMZM2G078124_T01	No conserved domains have been identified for this query sequence	0.0	18351	1	20	546	565	UAGCCAAGGAUGACUUGCCU	AGGCAAGUCAUCCUUGGCUA	Cleavage	1
zma-miR169f-5p	GRMZM2G078124_T02	No conserved domains have been identified for this query sequence	0.0	18351	1	20	1316	1335	UAGCCAAGGAUGACUUGCCU	AGGCAAGUCAUCCUUGGCUA	Cleavage	1
zma-miR169f-5p	GRMZM2G091964_T01	CBFB_NFYA super family	2.5	20956	1	20	1319	1338	UAGCCAAGGAUGACUUGCCU	AGGCAAUUCAUUCUUGGCUU	Cleavage	1
zma-miR169f-5p	GRMZM2G091964_T02	CBFB_NFYA super family	2.5	20956	1	20	1316	1335	UAGCCAAGGAUGACUUGCCU	AGGCAAUUCAUUCUUGGCUU	Cleavage	1
zma-miR169f-5p	GRMZM2G091964_T03	CBFB_NFYA super family	2.5	20956	1	20	1431	1450	UAGCCAAGGAUGACUUGCCU	AGGCAAUUCAUUCUUGGCUU	Cleavage	1
zma-miR169f-5p	GRMZM2G301294_T01	No conserved domains have been identified for this query sequence	3.0	17268	1	20	1339	1358	UAGCCAAGGAUGACUUGCCU	GGGCAACUCGUUCUUGGUUA	Cleavage	1
zma-miR169f-5p	GRMZM5G853836_T01	CBFB_NFYA super family	2.0	20936	1	21	552	572	UAGCCAAGGAUGACUUGCCUA	UAGGCAAAUCAUUCUUGGCUG	Cleavage	1
zma-miR169f-5p	GRMZM5G853836_T02	CBFB_NFYA super family	2.0	20936	1	21	562	582	UAGCCAAGGAUGACUUGCCUA	UAGGCAAAUCAUUCUUGGCUG	Cleavage	1
zma-miR169f-5p	GRMZM5G857944_T01	No conserved domains have been identified for this query sequence	2.0	17474	1	20	1065	1084	UAGCCAAGGAUGACUUGCCU	AGGCAAUUCAUCCUUGGCUU	Cleavage	1
zma-miR169f-5p	GRMZM5G857944_T02	No conserved domains have been identified for this query sequence	2.0	17474	1	20	972	991	UAGCCAAGGAUGACUUGCCU	AGGCAAUUCAUCCUUGGCUU	Cleavage	1
zma-miR169f-5p	GRMZM5G857944_T03	No conserved domains have been identified for this query sequence	2.0	17474	1	20	948	967	UAGCCAAGGAUGACUUGCCU	AGGCAAUUCAUCCUUGGCUU	Cleavage	1
zma-miR169m-3p	GRMZM2G114557_T01	S26 Type I signal peptidase	3.0	13197	1	20	2389	2408	GGCAUCCAUUCUUGGCUAAG	CGUAGCUAAGAAUGAAUGCC	Cleavage	1
zma-miR169m-3p	GRMZM2G114557_T02	S26 Type I signal peptidase	3.0	13197	1	20	2215	2234	GGCAUCCAUUCUUGGCUAAG	CGUAGCUAAGAAUGAAUGCC	Cleavage	1
zma-miR169m-3p	GRMZM2G114557_T03	S26 Type I signal peptidase	3.0	13197	1	20	2158	2177	GGCAUCCAUUCUUGGCUAAG	CGUAGCUAAGAAUGAAUGCC	Cleavage	1
zma-miR399a-3p	GRMZM2G176465_T01	Plant calmodulin-binding domain	3.0	16218	1	20	4003	4022	UGCCAAAGGAGAAUUGCCCU	AGGUCCAUGCUCCUUUGGCA	Cleavage	1
zma-miR399h-3p	GRMZM2G176465_T01	Plant calmodulin-binding domain	3.0	16218	1	20	4003	4022	UGCCAAAGGAGAAUUGCCCU	AGGUCCAUGCUCCUUUGGCA	Cleavage	1
zma-miR529-5p	AC149818.2_FGT005	No conserved domains have been identified for this query sequence	3.0	18723	1	21	744	764	AGAAGAGAGAGAGUACAGCCU	GGUCUGUAUUCUUUUUUUUCU	Cleavage	1
zma-miR529-5p	GRMZM2G030422_T01	WD40 super family	3.0	19155	1	20	113	132	AGAAGAGAGAGAGUACAGCC	GGAUUUUCUCUCUCUCUUCU	Cleavage	1
zma-miR529-5p	GRMZM2G030422_T02	WD40 super family	3.0	19155	1	20	113	132	AGAAGAGAGAGAGUACAGCC	GGAUUUUCUCUCUCUCUUCU	Cleavage	1
zma-miR529-5p	GRMZM2G031501_T01	CHCH domain	3.0	13024	1	20	125	144	AGAAGAGAGAGAGUACAGCC	CGUUGUGCUCUCUCUCUUCA	Cleavage	1
zma-miR529-5p	GRMZM2G031501_T02	CHCH domain	3.0	13024	1	20	125	144	AGAAGAGAGAGAGUACAGCC	CGUUGUGCUCUCUCUCUUCA	Cleavage	1
zma-miR529-5p	GRMZM2G031501_T03	p8MTCP1 isoform 1	3.0	13979	1	20	125	144	AGAAGAGAGAGAGUACAGCC	CGUUGUGCUCUCUCUCUUCA	Cleavage	1
zma-miR529-5p	GRMZM2G031501_T04	Uncharacterized protein	3.0	13161	1	20	125	144	AGAAGAGAGAGAGUACAGCC	CGUUGUGCUCUCUCUCUUCA	Cleavage	1
zma-miR529-5p	GRMZM2G031501_T05	p8MTCP1 isoform 2	3.0	12995	1	20	69	88	AGAAGAGAGAGAGUACAGCC	CGUUGUGCUCUCUCUCUUCA	Cleavage	1
zma-miR529-5p	GRMZM2G038926_T01	No conserved domains have been identified for this query	3.0	19514	1	21	97	117	AGAAGAGAGAGAGUACAGCCU	GGGCUGUGCUCCCUCUCUCCU	Translation	1
zma-miR529-5p	GRMZM2G054921_T01	No conserved domains have been identified for this query	2.5	10621	1	20	162	181	AGAAGAGAGAGAGUACAGCC	UGCCGUGCUCUCUCUCUUCU	Cleavage	1
zma-miR529-5p	GRMZM2G058158_T01	VEFS-Box of polycomb protein	3.0	24029	1	20	272	291	AGAAGAGAGAGAGUACAGCC	GGCCGCAGUCUCUCUCUUCU	Cleavage	1
zma-miR529-5p	GRMZM2G058158_T02	VEFS-Box of polycomb protein	3.0	24029	1	20	297	316	AGAAGAGAGAGAGUACAGCC	GGCCGCAGUCUCUCUCUUCU	Cleavage	1
zma-miR529-5p	GRMZM2G061734_T01	squamosa promoter-binding protein-like (SBP domain) transcription factor family protein isoform	2.0	16043	1	21	1562	1582	AGAAGAGAGAGAGUACAGCCU	GGAUUGUGCUCUCUCUCUUCU	Cleavage	1
zma-miR529-5p	GRMZM2G067265_T01	aspartate aminotransferase isoform 1	3.0	16.83	1	20	1582	1601	AGAAGAGAGAGAGUACAGCC	GCCUGUACUGUCUCUUUUUU	Translation	1
zma-miR529-5p	GRMZM2G067265_T02	aspartate aminotransferase isoform 2	3.0	16.83	1	20	1582	1601	AGAAGAGAGAGAGUACAGCC	GCCUGUACUGUCUCUUUUUU	Translation	1
zma-miR529-5p	GRMZM2G074489_T01	putative protein phosphatase 2C family protein	2.5	18615	1	21	1329	1349	AGAAGAGAGAGAGUACAGCCU	AGGCUGUUCUUUUUUUCUUCU	Cleavage	1
zma-miR529-5p	GRMZM2G074489_T02	putative protein phosphatase 2C family protein	2.5	18615	1	21	1428	1448	AGAAGAGAGAGAGUACAGCCU	AGGCUGUUCUUUUUUUCUUCU	Cleavage	1
zma-miR529-5p	GRMZM2G108277_T02	Dim1 family	3.0	21912	1	20	442	461	AGAAGAGAGAGAGUACAGCC	GUUUGUACUUUUUCUUUUCU	Cleavage	1
zma-miR529-5p	GRMZM2G112805_T01	No conserved domains have been identified for this query	3.0	12658	1	20	1209	1228	AGAAGAGAGAGAGUACAGCC	GGCUGUAUUAUGUUUCUUCU	Translation	1
zma-miR529-5p	GRMZM2G126018_T01	squamosa promoter-binding protein-like (SBP domain) transcription factor family protein isoform 1	1.5	13378	1	20	974	993	AGAAGAGAGAGAGUACAGCC	AGCUGUGCUCUCUCUCUUCU	Cleavage	1
zma-miR529-5p	GRMZM2G126018_T02	squamosa promoter-binding protein-like (SBP domain) transcription factor family protein isoform 2	1.5	13378	1	20	892	911	AGAAGAGAGAGAGUACAGCC	AGCUGUGCUCUCUCUCUUCU	Cleavage	1
zma-miR529-5p	GRMZM2G133428_T01	SLR: Sel1-like repeat	2.5	22382	1	20	793	812	AGAAGAGAGAGAGUACAGCC	GGCUGUUUUCUCUUUCUUUU	Cleavage	1
zma-miR529-5p	GRMZM2G133428_T02	SLR: Sel1-like repeat	2.5	22382	1	20	1475	1494	AGAAGAGAGAGAGUACAGCC	GGCUGUUUUCUCUUUCUUUU	Cleavage	1
zma-miR529-5p	GRMZM2G135664_T01	No conserved domains have been identified for this query	3.0	15892	1	21	266	286	AGAAGAGAGAGAGUACAGCCU	GGGCCUUUCUCUCUCUCUUCU	Cleavage	1
zma-miR529-5p	GRMZM2G151755_T01	Pectate_lyase_3: Pectate lyase superfamily protein	3.0	12011	1	21	1431	1451	AGAAGAGAGAGAGUACAGCCU	GGUUUGUAUUUUCUUUCUUCU	Cleavage	1
zma-miR529-5p	GRMZM2G160917_T01	squamosa promoter-binding protein-like (SBP domain) transcription factor family protein	1.5	22123	1	20	1404	1423	AGAAGAGAGAGAGUACAGCC	AGCUGUGCUCUCUCUCUUCU	Cleavage	1
zma-miR529-5p	GRMZM2G160917_T02	squamosa promoter-binding protein-like (SBP domain) transcription factor family protein	1.5	22123	1	20	1308	1327	AGAAGAGAGAGAGUACAGCC	AGCUGUGCUCUCUCUCUUCU	Cleavage	1
zma-miR529-5p	GRMZM2G160917_T03	squamosa promoter-binding protein-like (SBP domain) transcription factor family protein	1.5	22123	1	20	1305	1324	AGAAGAGAGAGAGUACAGCC	AGCUGUGCUCUCUCUCUUCU	Cleavage	1
zma-miR529-5p	GRMZM2G170982_T01	ATPases Associated with a wide variety of cellular Activities	3.0	11077	1	21	1639	1659	AGAAGAGAGAGAGUACAGCCU	GGGCUUUGCUCUCUCUCCUCU	Cleavage	1
zma-miR529-5p	GRMZM2G307588_T01	tassel sheath4	1.5	15565	1	20	997	1016	AGAAGAGAGAGAGUACAGCC	AGCUGUGCUCUCUCUCUUCU	Cleavage	1
zma-miR529-5p	GRMZM2G333641_T01	pentatricopeptide repeat family	2.5	24152	1	20	204	222	AGAAGAGAGAGAGUACAGCC	GGCUGUGCUC-CUCUCUUCU	Translation	1
zma-miR529-5p	GRMZM2G333641_T02	pentatricopeptide repeat family	2.5	24152	1	20	134	152	AGAAGAGAGAGAGUACAGCC	GGCUGUGCUC-CUCUCUUCU	Translation	1
zma-miR529-5p	GRMZM2G344001_T01	No conserved domains have been identified for this query	2.5	10621	1	20	162	181	AGAAGAGAGAGAGUACAGCC	UGCCGUGCUCUCUCUCUUCU	Cleavage	1
zma-miR529-5p	GRMZM2G371033_T01	squamosa promoter-binding protein-like (SBP domain) transcription factor family protein	2.5	19059	1	20	586	605	AGAAGAGAGAGAGUACAGCC	AACUGUGCUCUCUCUCUUCU	Cleavage	1
zma-miR529-5p	GRMZM2G404973_T01	putative GATA transcription factor family protein	3.0	22717	1	20	1370	1389	AGAAGAGAGAGAGUACAGCC	GGCUGUACAUUUUUUUUUCU	Cleavage	1
zma-miR529-5p	GRMZM2G404973_T02	putative GATA transcription factor family protein	3.0	22717	1	20	903	922	AGAAGAGAGAGAGUACAGCC	GGCUGUACAUUUUUUUUUCU	Cleavage	1
zma-miR529-5p	GRMZM2G404973_T03	putative GATA transcription factor family protein	3.0	22717	1	20	1595	1614	AGAAGAGAGAGAGUACAGCC	GGCUGUACAUUUUUUUUUCU	Cleavage	1
zma-miR529-5p	GRMZM2G414805_T01	squamosa promoter-binding protein-like (SBP domain) transcription factor family protein isoform 2	2.5	24274	1	20	2153	2172	AGAAGAGAGAGAGUACAGCC	GGGCGUGCUCUCUCUCUUCU	Cleavage	1
zma-miR529-5p	GRMZM2G414805_T02	squamosa promoter-binding protein-like (SBP domain) transcription factor family protein	2.5	24274	1	20	1542	1561	AGAAGAGAGAGAGUACAGCC	GGGCGUGCUCUCUCUCUUCU	Cleavage	1
zma-miR529-5p	GRMZM2G414805_T03	squamosa promoter-binding protein-like (SBP domain) transcription factor family protein isoform 1	2.5	24274	1	20	1871	1890	AGAAGAGAGAGAGUACAGCC	GGGCGUGCUCUCUCUCUUCU	Cleavage	1
zma-miR529-5p	GRMZM2G414805_T04	squamosa promoter-binding protein-like (SBP domain) transcription factor family protein isoform 2	2.5	24274	1	20	1349	1368	AGAAGAGAGAGAGUACAGCC	GGGCGUGCUCUCUCUCUUCU	Cleavage	1
zma-miR529-5p	GRMZM2G414805_T07	squamosa promoter-binding protein-like (SBP domain) transcription factor family protein isoform 1	2.5	24274	1	20	1482	1501	AGAAGAGAGAGAGUACAGCC	GGGCGUGCUCUCUCUCUUCU	Cleavage	1
zma-miR529-5p	GRMZM2G460544_T01	Squamosa promoter-binding protein-like (SBP domain) transcription factor family protein	1.5	20315	1	20	1134	1153	AGAAGAGAGAGAGUACAGCC	AGCUGUGCUCUCUCUCUUCU	Cleavage	1
zma-miR529-5p	GRMZM2G461936_T02	putative argonaute superfamily protein	3.0	15057	1	21	2451	2471	AGAAGAGAGAGAGUACAGCCU	GGUCUGUAUUUUCUCUUUUUU	Cleavage	1
zma-miR529-5p	GRMZM5G806833_T01	squamosa promoter-binding protein-like (SBP domain) transcription factor family protein	2.0	15654	1	21	586	606	AGAAGAGAGAGAGUACAGCCU	GGAUUGUGCUCUCUCUCUUCU	Cleavage	1
zma-miR529-5p	GRMZM5G868972_T01	No conserved domains have been identified for this query	3.0	18228	1	20	108	127	AGAAGAGAGAGAGUACAGCC	CGUUGUUCUCUCUUUCUUCU	Cleavage	1
zma-miR529-5p	GRMZM5G878561_T01	squamosa promoter-binding protein-like (SBP domain) transcription factor family protein	2.5	19107	1	20	2336	2355	AGAAGAGAGAGAGUACAGCC	AACUGUGCUCUCUCUCUUCU	Cleavage	1
zma-miR827-3p	GRMZM2G044788_T01	No conserved domains have been identified for this query	2.5	22209	1	20	148	167	UUAGAUGACCAUCAGCAAAC	UUUUGUUGGUGGUCAUUUAA	Cleavage	1
zma-miR827-3p	GRMZM2G057437_T04	SAM_superfamily	2.5	11267	1	20	214	233	UUAGAUGACCAUCAGCAAAC	GUUUGCUCAUUGUUAUCUAA	Translation	1
zma-miR827-3p	GRMZM2G071268_T01	WD40-like Beta Propeller Repeat	3.0	15367	1	21	952	973	UUAGAUGACCAU-CAGCAAACA	UUUUUGUUGCAUGGUCAUCUGA	Cleavage	1
zma-miR827-3p	GRMZM2G077531_T01	Rossmann-fold NAD(P)(+)-binding proteins	3.0	22787	1	21	814	834	UUAGAUGACCAUCAGCAAACA	UGUUUGCUGGUGGUCCUCUGG	Cleavage	1
zma-miR827-3p	GRMZM2G077531_T04	Rossmann-fold NAD(P)(+)-binding proteins	3.0	21392	1	21	1076	1096	UUAGAUGACCAUCAGCAAACA	UGUUUGCUGGUGGUCCUCUGG	Cleavage	1
zma-miR827-3p	GRMZM2G077531_T05	Rossmann-fold NAD(P)(+)-binding proteins	3.0	19324	1	21	138	158	UUAGAUGACCAUCAGCAAACA	UGUUUGCUGGUGGUCCUCUGG	Cleavage	1
zma-miR827-3p	GRMZM2G095510_T01	BTB/POZ domain	3.0	18036	1	20	2140	2159	UUAGAUGACCAUCAGCAAAC	GCUUGCUGAUGGUCAUGUGA	Cleavage	1
zma-miR827-3p	GRMZM2G095510_T02	No conserved domains have been identified for this query	3.0	18036	1	20	1427	1446	UUAGAUGACCAUCAGCAAAC	GCUUGCUGAUGGUCAUGUGA	Cleavage	1
zma-miR827-3p	GRMZM2G166976_T01	SPX-Major Facilitator Superfamily domain	2.0	23743	1	20	581	600	UUAGAUGACCAUCAGCAAAC	UUUUGUUGAUGGUCAUCUAG	Cleavage	1
zma-miR827-5p	GRMZM2G044788_T01	No conserved domains have been identified for this query	1.5	17699	1	21	245	265	UUUGUUGGUGGUCAUUUAACC	GGUUAGAUGACCAUCAGCAAA	Cleavage	1
zma-miR827-5p	GRMZM2G048819_T01	HRDC domain	2.5	14024	1	20	797	816	UUUGUUGGUGGUCAUUUAAC	GUGAAGUGACCACCGACAAG	Cleavage	1
zma-miR827-5p	GRMZM2G048819_T02	HRDC domain	2.5	14024	1	20	797	816	UUUGUUGGUGGUCAUUUAAC	GUGAAGUGACCACCGACAAG	Cleavage	1
zma-miR827-5p	GRMZM2G048819_T03	3'-5' exonuclease domain	2.5	14024	1	20	808	827	UUUGUUGGUGGUCAUUUAAC	GUGAAGUGACCACCGACAAG	Cleavage	1
zma-miR827-5p	GRMZM2G154093_T05	cupin-like; Conserved domain found in cupin and related proteins	3.0	11424	1	20	489	508	UUUGUUGGUGGUCAUUUAAC	GUUGCUUGGCCACCAACAAA	Cleavage	1
zma-miR827-5p	GRMZM2G309275_T01	Malic enzyme, N-terminal domain	2.0	15451	1	20	1499	1518	UUUGUUGGUGGUCAUUUAAC	GUUCAAUGACCACUAACAAG	Cleavage	1
zma-miR827-5p	GRMZM2G361611_T01	Ocs element-binding factor 1; Putative bZIP transcription factor superfamily protein	3.0	12066	1	20	828	847	UUUGUUGGUGGUCAUUUAAC	GUUAAGUUAUUACCAACAAG	Cleavage	1
zma-miR827-5p	GRMZM2G480262_T01	Myb/SANT-like DNA-binding domain	3.0	16048	1	20	1439	1458	UUUGUUGGUGGUCAUUUAAC	GUUCAAGGACCACUAACAAG	Cleavage	1
zma-miR827-5p	GRMZM2G702552_T02	No conserved domains have been identified for this query	2.0	17.18	1	20	815	834	UUUGUUGGUGGUCAUUUAAC	GUUCAAUGACCACUAACAAG	Cleavage	1
