# Supplementary material for: Systematic miRNome profiling reveals differential microRNAs in transgenic maize metabolism
Source: Environ Sci Eur. 2018 Sep 19;30(1):37. doi: 10.1186/s12302-018-0168-7 (PMC6153861; doi:10.1186/s12302-018-0168-7)
Supplement: Supplementary file 5 — Additional file 5. Expression values of the conserved miRNA targets obtained by RNA-Seq data. [file 12302_2018_168_MOESM5_ESM.xlsx]

## Sheet: miRNA targets
Additional file 5. Expression values of the conserved miRNA targets obtained by RNA-Seq data.
miRNA ID	Comparison	FC miRNA	Target ID	Target description	Sample FPKM	Control FPKM	Fold-Change gene	Mean Reads Sample	Mean Reads Control	Fold-change Reads
zma-miR162-3p	Bt x Control	1.41421	GRMZM2G040762_T01	PAZ domain, CAF_like subfamily; dicer-like 1	11.1461	14.1144	0.789697	2173	2906	0.747763
zma-miR162-3p	Bt x Control	1.41421	GRMZM2G482946_T01	No conserved domains have been identified for this query sequence	1.9358	1.16873	1.65633	91	36	2.52778
zma-miR167c-3p	Bt x Control	1.51572	GRMZM2G052586_T02	50S ribosomal protein L35	7.25624	7.40619	0.979753	258.818	273.787	0.945327
zma-miR167c-3p	Bt x Control	1.51572	GRMZM2G052586_T03	50S ribosomal protein L35	2.37206	2.94645	0.805057	96.8486	127.528	0.759429
zma-miR167c-3p	Bt x Control	1.51572	GRMZM2G112079_T01	No conserved domains have been identified for this query sequence	28.3175	30.2999	0.934574	635	745	0.852349
zma-miR167c-3p	Bt x Control	1.51572	GRMZM2G052586_T01	50S ribosomal protein L35	0.4048	0.3375	1.19941	25.8758	13.5409	1.91094
zma-miR167c-3p	Bt x Control	1.51572	GRMZM2G082836_T01	putative GTP-binding protein	1.93575	0.939099	2.06128	33	13	2.53846
zma-miR167c-3p	Bt x Control	1.51572	GRMZM2G322348_T01	Putative leucine-rich repeat receptor-like protein kinase family protein	4.50733	3.09534	1.45617	194	98.3333	1.97288
zma-miR167e-5p	Bt x Control	1.41421	GRMZM2G042623_T01	Pumilio-family RNA binding domain	0.482	0.287	1.67944	29	11.6667	2.48571
zma-miR167e-5p	Bt x Control	1.41421	GRMZM2G042623_T02	Pumilio-family RNA binding domain
zma-miR167e-5p	Bt x Control	1.41421	GRMZM2G068328_T01	2OG-Fe(II) oxygenase superfamily	1.22005	0.81791	1.49167	62.6075	29.9415	2.09099
zma-miR167e-5p	Bt x Control	1.41421	GRMZM2G112769_T01	Nucleic acid binding protein NABP	0	0	0	0	0	0
zma-miR167e-5p	Bt x Control	1.41421	GRMZM2G502560_T01	No conserved domains have been identified for this query sequence	14.431	14.2014	1.01617	225	163	1.38037
zma-miR167e-5p	Bt x Control	1.41421	GRMZM5G825444_T01	No conserved domains have been identified for this query sequence	0	0	0	0	0	0
zma-miR167j-3p	Bt x Control	1.51572	GRMZM2G073275_T01	Histone H4.3	16.3679	18.0542	0.906598	265.218	319.267	0.83071
zma-miR167j-3p	Bt x Control	1.51572	GRMZM2G075780_T03	No conserved domains have been identified for this query sequence	0.0245821	0.041898	0.586713	1.52235	1.99983	0.76124
zma-miR167j-3p	Bt x Control	1.51572	GRMZM2G102786_T04	Heavy-metal-associated domain (HMA)	1.608	2.58339	0.622438	25.0786	45.6981	0.548789
zma-miR167j-3p	Bt x Control	1.51572	GRMZM2G129987_T01	chaperone protein dnaJ 6	3.19336	3.09691	1.03114	85	63	1.34921
zma-miR167j-3p	Bt x Control	1.51572	GRMZM2G134149_T01	pyrimidine-specific ribonucleoside hydrolase rihA	7.8703	4.88086	1.61248	138.5	63	2.19841
zma-miR167j-3p	Bt x Control	1.51572	GRMZM2G134149_T02	pyrimidine-specific ribonucleoside hydrolase rihA						#DIV/0!
zma-miR167j-3p	Bt x Control	1.51572	GRMZM5G846548_T01	Protein of unknown function, DUF647	5.04067	4.73983	1.06347	158	105	1.50476
zma-miR167j-3p	Bt x Control	1.51572	GRMZM5G846548_T02	Protein of unknown function, DUF647						#DIV/0!
zma-miR167j-3p	Bt x Control	1.51572	GRMZM5G846548_T03	Protein of unknown function, DUF647						#DIV/0!
zma-miR169f-5p	Bt x Control	0.574349	GRMZM2G000686_T01	CBFB_NFYA super family	3.41519	2.23388	1.52882	137	112	1.22321
zma-miR169f-5p	Bt x Control	0.574349	GRMZM2G000686_T02	CBFB_NFYA super family						#DIV/0!
zma-miR169f-5p	Bt x Control	0.574349	GRMZM2G000686_T03	Nuclear transcription factor Y subunit A-3 isoform 2						#DIV/0!
zma-miR169f-5p	Bt x Control	0.574349	GRMZM2G000686_T04	CBFB_NFYA super family						#DIV/0!
zma-miR169f-5p	Bt x Control	0.574349	GRMZM2G000686_T05	CBFB_NFYA super family						#DIV/0!
zma-miR169f-5p	Bt x Control	0.574349	GRMZM2G000686_T06	CBFB_NFYA super family						#DIV/0!
zma-miR169f-5p	Bt x Control	0.574349	GRMZM2G000686_T07	No conserved domains have been identified for this query sequence						#DIV/0!
zma-miR169f-5p	Bt x Control	0.574349	GRMZM2G000686_T08	CBFB_NFYA super family						#DIV/0!
zma-miR169f-5p	Bt x Control	0.574349	GRMZM2G000686_T09	No conserved domains have been identified for this query sequence						#DIV/0!
zma-miR169f-5p	Bt x Control	0.574349	GRMZM2G000686_T10	Nuclear transcription factor Y subunit A-3 isoform 1						#DIV/0!
zma-miR169f-5p	Bt x Control	0.574349	GRMZM2G037630_T01	CBFB_NFYA super family	0.939273	0.591853	1.587	22.5461	13.5037	1.66963
zma-miR169f-5p	Bt x Control	0.574349	GRMZM2G040349_T01	Nuclear transcription factor Y subunit A-3 isoform 1	5.25639	3.5208	1.49295	304	206	1.47573
zma-miR169f-5p	Bt x Control	0.574349	GRMZM2G040349_T02	Nuclear transcription factor Y subunit A-3 isoform 2						#DIV/0!
zma-miR169f-5p	Bt x Control	0.574349	GRMZM2G078124_T01	No conserved domains have been identified for this query sequence	2.4374	1.61033	1.5136	115	84	1.36905
zma-miR169f-5p	Bt x Control	0.574349	GRMZM2G078124_T02	No conserved domains have been identified for this query sequence						#DIV/0!
zma-miR169f-5p	Bt x Control	0.574349	GRMZM2G091964_T01	CBFB_NFYA super family	5.76399	4.89815	1.17677	188	180	1.04444
zma-miR169f-5p	Bt x Control	0.574349	GRMZM2G091964_T02	CBFB_NFYA super family						#DIV/0!
zma-miR169f-5p	Bt x Control	0.574349	GRMZM2G091964_T03	CBFB_NFYA super family						#DIV/0!
zma-miR169f-5p	Bt x Control	0.574349	GRMZM2G301294_T01	No conserved domains have been identified for this query sequence	14.6299	12.7222	1.14995	745	625	1.192
zma-miR169f-5p	Bt x Control	0.574349	GRMZM5G853836_T01	CBFB_NFYA super family	3.09095	2.40807	1.28358	97	80	1.2125
zma-miR169f-5p	Bt x Control	0.574349	GRMZM5G853836_T02	CBFB_NFYA super family						#DIV/0!
zma-miR169f-5p	Bt x Control	0.574349	GRMZM5G857944_T01	No conserved domains have been identified for this query sequence	2.01127	1.55147	1.29636	58	49	1.18367
zma-miR169f-5p	Bt x Control	0.574349	GRMZM5G857944_T02	No conserved domains have been identified for this query sequence						#DIV/0!
zma-miR169f-5p	Bt x Control	0.574349	GRMZM5G857944_T03	No conserved domains have been identified for this query sequence						#DIV/0!
zma-miR169f-5p	Bt x Control	0.574349	GRMZM2G038303_T01	Nuclear transcription factor Y subunit A-3	0.339178	0.480164	0.706379	8.5	8.33333	1.02
zma-miR169m-3p	Bt x Control	1.51572	GRMZM2G114557_T01	S26 Type I signal peptidase	49.1456	40.3281	1.21864	1527	882.333	1.73064
zma-miR169m-3p	Bt x Control	1.51572	GRMZM2G114557_T02	S26 Type I signal peptidase						#DIV/0!
zma-miR169m-3p	Bt x Control	1.51572	GRMZM2G114557_T03	S26 Type I signal peptidase						#DIV/0!
zma-miR399a-3p	Bt x Control	0.615572	GRMZM2G176465_T01	Plant calmodulin-binding domain	9.62998	9.78215	0.984444	708.5	543.667	1.30319
zma-miR399h-3p	Bt x Control	0.615572	GRMZM2G176465_T01	Plant calmodulin-binding domain						#DIV/0!
zma-miR529-5p	Bt x Control	1.6245	GRMZM2G030422_T01	WD40 super family	14.1834	16.6306	0.85285	2327.19	2839.35	0.819621
zma-miR529-5p	Bt x Control	1.6245	GRMZM2G030422_T02	WD40 super family	2.52571	3.68913	0.684636	419.755	641.745	0.654084
zma-miR529-5p	Bt x Control	1.6245	GRMZM2G031501_T01	CHCH domain	33.9728	42.6039	0.797411	625	795	0.786164
zma-miR529-5p	Bt x Control	1.6245	GRMZM2G031501_T02	CHCH domain						#DIV/0!
zma-miR529-5p	Bt x Control	1.6245	GRMZM2G031501_T03	p8MTCP1 isoform 1						#DIV/0!
zma-miR529-5p	Bt x Control	1.6245	GRMZM2G031501_T04	Uncharacterized protein						#DIV/0!
zma-miR529-5p	Bt x Control	1.6245	GRMZM2G031501_T05	p8MTCP1 isoform 2						#DIV/0!
zma-miR529-5p	Bt x Control	1.6245	GRMZM2G058158_T01	VEFS-Box of polycomb protein	15.8503	16.0043	0.990378	1425	1527	0.933202
zma-miR529-5p	Bt x Control	1.6245	GRMZM2G058158_T02	VEFS-Box of polycomb protein						#DIV/0!
zma-miR529-5p	Bt x Control	1.6245	GRMZM2G108277_T02	Dim1 family	0.368452	0.660321	0.557989	25.1638	46.0162	0.546846
zma-miR529-5p	Bt x Control	1.6245	GRMZM2G133428_T01	SLR: Sel1-like repeat	1.61709	2.62236	0.616654	21.9998	39.9998	0.549998
zma-miR529-5p	Bt x Control	1.6245	GRMZM2G133428_T02	SLR: Sel1-like repeat						#DIV/0!
zma-miR529-5p	Bt x Control	1.6245	GRMZM2G160917_T01	squamosa promoter-binding protein-like (SBP domain) transcription factor family protein	0.032286	0.0732734	0.440624	1	2	0.5
zma-miR529-5p	Bt x Control	1.6245	GRMZM2G160917_T02	squamosa promoter-binding protein-like (SBP domain) transcription factor family protein						#DIV/0!
zma-miR529-5p	Bt x Control	1.6245	GRMZM2G160917_T03	squamosa promoter-binding protein-like (SBP domain) transcription factor family protein						#DIV/0!
zma-miR529-5p	Bt x Control	1.6245	GRMZM2G170982_T01	ATPases Associated with a wide variety of cellular Activities	1.73946	2.55664	0.68037	26	46	0.565217
zma-miR529-5p	Bt x Control	1.6245	GRMZM2G333641_T01	pentatricopeptide repeat family	2.28381	2.41905	0.944094	167	187	0.893048
zma-miR529-5p	Bt x Control	1.6245	GRMZM2G333641_T02	pentatricopeptide repeat family						#DIV/0!
zma-miR529-5p	Bt x Control	1.6245	GRMZM2G414805_T01	squamosa promoter-binding protein-like (SBP domain) transcription factor family protein isoform 2	0.650987	1.0221	0.636911	56.7963	101.767	0.558103
zma-miR529-5p	Bt x Control	1.6245	GRMZM2G414805_T03	squamosa promoter-binding protein-like (SBP domain) transcription factor family protein isoform 1	1.61202	2.22033	0.726025	118.725	179.772	0.660423
zma-miR529-5p	Bt x Control	1.6245	GRMZM2G414805_T04	squamosa promoter-binding protein-like (SBP domain) transcription factor family protein isoform 2	1.95651	1.99578	0.980323	102.246	109.773	0.931429
zma-miR529-5p	Bt x Control	1.6245	GRMZM5G806833_T01	squamosa promoter-binding protein-like (SBP domain) transcription factor family protein	0.209716	0.56743	0.369589	3	9	0.333333
zma-miR529-5p	Bt x Control	1.6245	GRMZM5G878561_T01	squamosa promoter-binding protein-like (SBP domain) transcription factor family protein	0.167956	0.244855	0.685941	8	12	0.666667
zma-miR529-5p	Bt x Control	1.6245	AC149818.2_FGT005	No conserved domains have been identified for this query sequence	0.378395	0.0607374	6.23002	2.5	0.333333	7.5
zma-miR529-5p	Bt x Control	1.6245	GRMZM2G038926_T01	No conserved domains have been identified for this query	0	0	0	0	0	0
zma-miR529-5p	Bt x Control	1.6245	GRMZM2G054921_T01	No conserved domains have been identified for this query	0	0	0	0	0	0
zma-miR529-5p	Bt x Control	1.6245	GRMZM2G061734_T01	squamosa promoter-binding protein-like (SBP domain) transcription factor family protein isoform	0.0274082	0	0	0	0	0
zma-miR529-5p	Bt x Control	1.6245	GRMZM2G067265_T01	aspartate aminotransferase isoform 1	10.1572	9.69975	1.04716	204.5	144	1.42014
zma-miR529-5p	Bt x Control	1.6245	GRMZM2G067265_T02	aspartate aminotransferase isoform 2						#DIV/0!
zma-miR529-5p	Bt x Control	1.6245	GRMZM2G074489_T01	putative protein phosphatase 2C family protein	13.0653	11.0188	1.18573	395.5	240.333	1.64563
zma-miR529-5p	Bt x Control	1.6245	GRMZM2G074489_T02	putative protein phosphatase 2C family protein						#DIV/0!
zma-miR529-5p	Bt x Control	1.6245	GRMZM2G112805_T01	No conserved domains have been identified for this query	10.9373	8.72233	1.25394	181	112.333	1.61128
zma-miR529-5p	Bt x Control	1.6245	GRMZM2G126018_T01	squamosa promoter-binding protein-like (SBP domain) transcription factor family protein isoform 1	1.05076	0.700693	1.4996	12.5	5.66667	2.20588
zma-miR529-5p	Bt x Control	1.6245	GRMZM2G126018_T02	squamosa promoter-binding protein-like (SBP domain) transcription factor family protein isoform 2						#DIV/0!
zma-miR529-5p	Bt x Control	1.6245	GRMZM2G135664_T01	No conserved domains have been identified for this query	0	0		0	0	0
zma-miR529-5p	Bt x Control	1.6245	GRMZM2G151755_T01	Pectate_lyase_3: Pectate lyase superfamily protein	0	0		0	0	0
zma-miR529-5p	Bt x Control	1.6245	GRMZM2G307588_T01	tassel sheath4	0.0843749	0.0730586	1.15489	1	0.666667	1.5
zma-miR529-5p	Bt x Control	1.6245	GRMZM2G344001_T01	No conserved domains have been identified for this query	0	0		0	0	0
zma-miR529-5p	Bt x Control	1.6245	GRMZM2G371033_T01	squamosa promoter-binding protein-like (SBP domain) transcription factor family protein	4.07793	1.33748	3.04897	40.5	9.66667	4.18966
zma-miR529-5p	Bt x Control	1.6245	GRMZM2G404973_T01	putative GATA transcription factor family protein	9.65738	8.6646	1.11458	138	91.3333	1.51095
zma-miR529-5p	Bt x Control	1.6245	GRMZM2G404973_T02	putative GATA transcription factor family protein						#DIV/0!
zma-miR529-5p	Bt x Control	1.6245	GRMZM2G404973_T03	putative GATA transcription factor family protein						#DIV/0!
zma-miR529-5p	Bt x Control	1.6245	GRMZM2G414805_T02	squamosa promoter-binding protein-like (SBP domain) transcription factor family protein	0	0	0	0	0	0
zma-miR529-5p	Bt x Control	1.6245	GRMZM2G414805_T07	squamosa promoter-binding protein-like (SBP domain) transcription factor family protein isoform 1	0.943294	0.919747	1.0256	26.3626	17.621	1.49609
zma-miR529-5p	Bt x Control	1.6245	GRMZM2G460544_T01	Squamosa promoter-binding protein-like (SBP domain) transcription factor family protein	0	0	0	0	0	0
zma-miR529-5p	Bt x Control	1.6245	GRMZM2G461936_T02	putative argonaute superfamily protein	0.0788	0.0438	1.79909	5.13849	1.62167	3.16865
zma-miR529-5p	Bt x Control	1.6245	GRMZM5G868972_T01	No conserved domains have been identified for this query	0.1671	0	0	0	0	0
zma-miR827-3p	RrxBt x Control	0.707107	GRMZM2G044788_T01	No conserved domains have been identified for this query	1.78599	1.42955	1.24934	65	40	1.625
zma-miR827-3p	RrxBt x Control	0.707107	GRMZM2G057437_T04	SAM_superfamily	11.7021	9.00981	1.29882	462.822	242.95	1.90501
zma-miR827-3p	RrxBt x RR	0.707107	GRMZM2G057437_T04	SAM_superfamily	11.7021	11.1038	1.05388	462.822	424.11	1.09128
zma-miR827-3p	RrxBt x RR	0.707107	GRMZM2G077531_T01	Rossmann-fold NAD(P)(+)-binding proteins	151.869	140.857	1.07818	4254.6	4155.44	1.02386
zma-miR827-3p	RrxBt x Control	0.707107	GRMZM2G077531_T04	Rossmann-fold NAD(P)(+)-binding proteins	4.55523	3.83926	1.18649	420.107	270.52	1.55296
zma-miR827-3p	RrxBt x RR	0.707107	GRMZM2G077531_T04	Rossmann-fold NAD(P)(+)-binding proteins	4.55523	3.95617	1.15142	420.107	371.704	1.13022
zma-miR827-3p	RrxBt x Control	0.707107	GRMZM2G077531_T05	Rossmann-fold NAD(P)(+)-binding proteins	176.675	134.949	1.3092	4137.3	2561.5	1.61519
zma-miR827-3p	RrxBt x RR	0.707107	GRMZM2G077531_T05	Rossmann-fold NAD(P)(+)-binding proteins	176.675	135.818	1.30082	4137.3	3264.74	1.26727
zma-miR827-3p	RrxBt x Control	0.707107	GRMZM2G095510_T01	BTB/POZ domain	1.42717	1.35843	1.0506	149	115	1.29565
zma-miR827-3p	RrxBt x Control	0.707107	GRMZM2G095510_T02	No conserved domains have been identified for this query						#DIV/0!
zma-miR827-3p	RrxBt x RR	0.707107	GRMZM2G095510_T01	BTB/POZ domain	1.42717	1.38932	1.02724	149	150	0.993333
zma-miR827-3p	RrxBt x RR	0.707107	GRMZM2G095510_T02	No conserved domains have been identified for this query						#DIV/0!
zma-miR827-3p	RrxBt x RR	0.707107	GRMZM2G044788_T01	No conserved domains have been identified for this query	1.78599	3.04701	0.586145	21.6667	36.6667	0.590909
zma-miR827-3p	RrxBt x Control	0.707107	GRMZM2G071268_T01	WD40-like Beta Propeller Repeat	9.33196	19.0183	0.490683	289.667	457	0.633844
zma-miR827-3p	RrxBt x RR	0.707107	GRMZM2G071268_T01	WD40-like Beta Propeller Repeat	9.33196	13.6971	0.681309	289.667	431.667	0.671042
zma-miR827-3p	RrxBt x Control	0.707107	GRMZM2G077531_T01	Rossmann-fold NAD(P)(+)-binding proteins	151.869	157.35	0.965168	1418.2	1289.66	1.09967
zma-miR827-3p	RrxBt x Control	0.707107	GRMZM2G166976_T01	SPX-Major Facilitator Superfamily domain	20.4539	26.7768	0.763866	728.333	787.667	0.924672
zma-miR827-3p	RrxBt x RR	0.707107	GRMZM2G166976_T01	SPX-Major Facilitator Superfamily domain	20.4539	30.5651	0.669191	728.333	1101.67	0.66112
zma-miR827-5p	RrxBt x Control	0.707107	GRMZM2G044788_T01	No conserved domains have been identified for this query	1.78599	1.42955	1.24934	65	40	1.625
zma-miR827-5p	RrxBt x Control	0.707107	GRMZM2G048819_T01	HRDC domain	0.51497	0.482637	1.06699	92	64	1.4375
zma-miR827-5p	RrxBt x Control	0.707107	GRMZM2G048819_T02	HRDC domain						#DIV/0!
zma-miR827-5p	RrxBt x Control	0.707107	GRMZM2G048819_T03	3'-5' exonuclease domain						#DIV/0!
zma-miR827-5p	RrxBt x RR	0.707107	GRMZM2G048819_T01	HRDC domain	0.51497	0.460943	1.11721	92	84	1.09524
zma-miR827-5p	RrxBt x RR	0.707107	GRMZM2G048819_T02	HRDC domain						#DIV/0!
zma-miR827-5p	RrxBt x RR	0.707107	GRMZM2G048819_T03	3'-5' exonuclease domain						#DIV/0!
zma-miR827-5p	RrxBt x Control	0.707107	GRMZM2G154093_T05	cupin-like; Conserved domain found in cupin and related proteins	0.42984	0.13468	3.19157	4.14926	1.13596	3.65265
zma-miR827-5p	RrxBt x RR	0.707107	GRMZM2G154093_T05	cupin-like; Conserved domain found in cupin and related proteins	0.42984	0.419625	1.02434	4.14926	4.12342	1.00627
zma-miR827-5p	RrxBt x Control	0.707107	GRMZM2G361611_T01	Ocs element-binding factor 1; Putative bZIP transcription factor superfamily protein	10.2712	6.67478	1.53881	809	426	1.89906
zma-miR827-5p	RrxBt x RR	0.707107	GRMZM2G480262_T01	Myb/SANT-like DNA-binding domain	0.138568	0.109071	1.27044	11.0002	10.0001	1.10001
zma-miR827-5p	RrxBt x RR	0.707107	GRMZM2G044788_T01	No conserved domains have been identified for this query	1.78599	3.04701	0.586145	21.6667	36.6667	0.590909
zma-miR827-5p	RrxBt x Control	0.707107	GRMZM2G309275_T01	Malic enzyme, N-terminal domain	0.0104731	0.0162933	0.642786	0.333333	0.333333	1
zma-miR827-5p	RrxBt x RR	0.707107	GRMZM2G309275_T01	Malic enzyme, N-terminal domain	0.0104731	0.0129628	0.807935	0.333333	0.333333	1
zma-miR827-5p	RrxBt x RR	0.707107	GRMZM2G361611_T01	Ocs element-binding factor 1; Putative bZIP transcription factor superfamily protein	10.2712	10.7476	0.955674	269.667	294.333	0.916195
zma-miR827-5p	RrxBt x Control	0.707107	GRMZM2G480262_T01	Myb/SANT-like DNA-binding domain	0.138568	0.161917	0.855796	3.66675	3.66669	1.00002
zma-miR827-5p	RrxBt x Control	0.707107	GRMZM2G702552_T02	No conserved domains have been identified for this query	0	0	0	0	0	0
zma-miR827-5p	RrxBt x RR	0.707107	GRMZM2G702552_T02	No conserved domains have been identified for this query	0	0	0	0	0	0
Note: FPKM stands for fragments per kilobase per million.
