# Supplementary material for: Systematic miRNome profiling reveals differential microRNAs in transgenic maize metabolism
Source: Environ Sci Eur. 2018 Sep 19;30(1):37. doi: 10.1186/s12302-018-0168-7 (PMC6153861; doi:10.1186/s12302-018-0168-7)
Supplement: Supplementary file 6 — Additional file 6. List of the predicted novel miRNAs. [file 12302_2018_168_MOESM6_ESM.xlsx]

## Sheet: Novel miRNAs
Additional file 6. List of the predicted novel miRNAs.
miRNA ID	Location on genome	Strand	MiPred prediction	Precursor of miRNA	Precursor MFE	Precursor length	mature miRNA	Mature length	Reads matching mature sequence
									RR	Bt	RRxBt	Control
zma-MIRX01	chr01|95866804:95866892	-	Real microRNA precursor	CUAAUGGAGUGGAUUGAGGGGGCUAUAAUCUUGUACUACUUAAUUUUAAAUAGUGAGUGAUUAUAGCCCCCUCAAUCCCCUCUAUUAC	-49.4	88	AUGGAGUGGAUUGAGGGGGCU	21	36	51	43	50
zma-MIRX02	chr01|224709986:224710116	+	Real microRNA precursor	UAGGCCUUGUUCGUUUCUGUCGGAUUGCACCCGGAAUCGUUCCAGCUAAUCAAAAUUUAUAUAAAUUAGAGAAGCAAUCCGGUUAGGAAUCGUUUCGACCCACCAAUCCGGUACAAACGAACAAGGCCUU	-49.37	130	AUCCGGUACAAACGAACAAGGCCU	24	168	179	162	130
zma-MIRX03	chr10|5127325:5127461	-	Real microRNA precursor	AAAAAAAUCCCCUCGCUGUGUCUCAUCCGCUCUCGGGUUACGAUGUCCUGUGCGCCACCCUCCGGUUGGGCCGUUGCAGAGUGGACAGUUGACGCCGGCCCGUUAGUGAUGGGAGGCAGGGUUCGGGGAUUUUUUC	-52.5	136	AGAGUGGACAGUUGACGCCGGCCC	24	0	0	0	152
zma-MIRX04	chr10|12355028:12355155	+	Real microRNA precursor	UGUUUGGGUACUCUAUUAUUGACCCUAAUCCACGUGUGUUGAGGUGUAAAUUAUUUUAAGUUACACCACAAUUCAUCUCAAUACAUGUGGAUUGAGCUCAAUACUAUAGUACGGUAGUACCCAAACU	-52.03	127	AAUACAUGUGGAUUGAGCUCAAUA	24	42	57	43	45
zma-MIRX05	chr10|71614450:71614580	+	Real microRNA precursor	UAGGCCUUGUUCAUUUGUGUCGGAUUGCACCCGGAAUCGUUCCACCUAAUCAAAGUUUAUAUAAAUUAGAGAAGCAAUCCGGUUAGGAAUCGUUCUGACCCACCAAUCCGACAGAAACGAACAAGGCCUU	-50.5	130	AUCCGACAGAAACGAACAAGGCCU	24	615	0	0	607
zma-MIRX06	chr10|120859137:120859262	+	Real microRNA precursor	AACGUACUACUACUACUACAUACUCCAUUCGUUCUUUUUUAUUUGUCGUUGUUUAGUUUAAAAAUUAAUAAGUAUGCGACAAAUAUUCGAGAACGGAUGUAGUACAUGGUAAAUGCGAGCACGUA	-39.4	125	UAUUCGAGAACGGAUGUAGUACAU	24	546	672	655	525
zma-MIRX07	chr10|145006838:145006964	+	Real microRNA precursor	CGGCUUGUUCGGUUAUUUUGAAUCUAUAUGGAUCGGAGGUAAUUGAUAUGGAUUGUGAAAGAUUUUGACUUAUUAGUGAUUAAAUUCCCUCAAUCCAUAUGGAUUAGGGUAGAACCGAACAAGCCU	-48.9	126	AUUAGGGUAGAACCGAACAAGCCU	24	50	55	56	65
zma-MIRX08	chr02|30270820:30270916	+	Real microRNA precursor	UCUAGGAUUGACCCUAAUCCACUUGUGUCGAGUUGAAGUGGGUGUAAAUUAGUUUAAGUUACACCUCAAUACAUGUGGAUUGAGCUCAAUACUAGU	-30.3	96	AAUACAUGUGGAUUGAGCUCAAUA	24	42	57	43	45
zma-MIRX09	chr02|144495862:144495992	+	Real microRNA precursor	AAGGCCUUGUUCGUUUGUGCCGGAUUGGUGGGUCGGAACGAUUCCUAACCAGAUUGUUUCUCUAAUUUAUAUAAAUUUUGAUUAACUGGAACGAUUCCGGAUACAAUCCGACGCAAACGAACAAGGCCUA	-58.3	130	AUCCGACGCAAACGAACAAGGCCU	24	78	109	102	68
zma-MIRX10	chr02|203809131:203809256	-	Real microRNA precursor	GCUUGUUUGGGAGCAAGUGGAAUGGAGGGUAUUGAUAGGACUAUAAUCCCUUGCUAUCUAAAAUUGAAUAGUGGAGGAUUAUAUGCUCUUCAAUCCACUUCAUUACCUUUACUCCCAAACAAGCC	-52.7	125	AGGGUAUUGAUAGGACUAUAAUCC	24	352	351	323	373
zma-MIRX11	chr02|229799695:229799756	+	Real microRNA precursor	CUUUAUUAUCUAACUCAGUUUCCAACGUAACGUAAAUGGGGAUGUAGUUCAGAUGGUAGAA	-17.4	61	GGGGAUGUAGUUCAGAUGGUAGAA	24	5893	0	0	0
zma-MIRX12	chr03|162601521:162601594	-	Real microRNA precursor	CUGUUUGUUUGGGAUUAUAAUCUGCCCGAAUUAUAUUAUAUAAUCCGGGCAGAUUAUAAUCCCAAACAAACAC	-52.8	73	UGUUUGGGAUUAUAAUCUGCC	21	47	71	48	56
zma-MIRX13	chr03|178085743:178085863	-	Real microRNA precursor	AUAGGGAAUGUUGAAAAAUACUGUAGAAGCCGCAGCCGCAGCCGGGCAGCUUGUUCGCUGCGGAUUGCUGCGGCUGCAAUCCGGCUGCGGCUGCGGCUUCUACAGUAUUUUUCUCUCUAU	-81.3	120	AAAUACUGUAGAAGCCGCAGCCGC	24	0	2937	0	0
zma-MIRX14	chr04|100693925:100694040	-	Real microRNA precursor	CCCCUCGCUGUGCCCCAUCCGCUCUCGGGUUACGAUGUCCUGUGCGCCACCCUCCGGUUGGGCCGUUGCAGAGUGGACAGUUGACGCCGGCCCGUUAGUGAUGGGGAGCCAGGGU	-54.4	115	AGAGUGGACAGUUGACGCCGGCCC	24	0	0	0	152
zma-MIRX15	chr05|144731639:144731774	+	Real microRNA precursor	AGGUUGUUUGGUUCUGGGUCAAGGGUUGGGACAGUACUAUCCUGUGUUGUCCCCUGUUGUCCCUCAAAAUUGGAGGGACGAGAGAGGACGUCAGGGGACGAUCCCGUCCUAGCUGUCCCACAACCAAACACACCC	-69.9	135	ACGAGAGAGGACGUCAGGGGACGA	24	11	29	27	27
zma-MIRX16	chr05|174841383:174841471 - chr05|174842606:174842694 - chr05|174912223:174912311 - chr05|174938499:174938587	+	Real microRNA precursor	AGGUAGUACAUCUUUAGUCGUGUUUUUUUGCUCAGGAAGAAUAAAACUGAGCAAAAAAACACGACUAAGGGUAAAAUUGAGAACACCA	-40.4	88	CUGAGCAAAAAAACACGACUAAG	23	21	26	23	16
zma-MIRX17	chr07|104640325:104640456	+	Real microRNA precursor	UAGGCUGCGUUCGUUUGUUCAGGAUUGGGAGCAGGAAUGGUUCCAGGUGAUCAAAGUCUAUACAAAUUAGAUAAGCAUUACUGGUUGGAUUGGUUCUAGGUCGCGAUUCCGGAACAAACGAACACACCCUU	-50.9	131	AUUCCGGAACAAACGAACACACCC	24	18	17	18	28
zma-MIRX18	chr07|123915132:123915213	-	Real microRNA precursor	AUUUUGAGAUUCGUAGCUUUUACUUUAUAUCUUGACAUAAUAUAUGUCUAGACAUAUAGUAAAACCUAUGAAUCUGAAAAA	-31.2	81	UUUGAGAUUCGUAGCUUUUAC	21	77	79	95	77
zma-MIRX19	chr08|61110522:61110652	+	Real microRNA precursor	AAGGCUUUGUUCGUUUGUGCUGGAUUGAUGAAUCGGAAUGGUUUCUAAACGGAUUGUUUCUCUAAUUUAUAUAAAUUUUGAUUAGCUGUAACGAUUUCAGGUGCAAUCUGACACAAACGAACAAGGCCUA	-48	130	AUCUGACACAAACGAACAAGGCCU	24	82	92	94	77
zma-MIRX20	chr08|171925082:171925167	+	Real microRNA precursor	AGAUUUAAUUCCACCAUAAAAUUAGAUGUGAGGUAUGGAUUCAUCCAAUUCAUACACGGAUCAAAUCUAUGGUGAGAUUUUAUCC	-25.8	85	ACGGAUCAAAUCUAUGGUGAGAUU	24	53	78	59	58
