# Supplementary material for: Systematic miRNome profiling reveals differential microRNAs in transgenic maize metabolism
Source: Environ Sci Eur. 2018 Sep 19;30(1):37. doi: 10.1186/s12302-018-0168-7 (PMC6153861; doi:10.1186/s12302-018-0168-7)
Supplement: Supplementary file 8 — Additional file 8. Output of the psRNAtarget for the prediction of novel miRNA targets. [file 12302_2018_168_MOESM8_ESM.xlsx]

## Sheet: Novel miRNA targets
Additional file 8. Output of the psRNAtarget for the prediction of novel miRNA targets.
miRNA ID	Target ID	Target description	Expectation	UPE	miRNA_start	miRNA_end	Target_start	Target_end	miRNA_aligned_fragment	Target_aligned_fragment	Inhibition	Multiplicity
zma-MIRX01	GRMZM2G101553_T01	No conserved domains have been identified for this query sequence	3	22.265	1	21	496	516	AUGGAGUGGAUUGAGGGGGCU	AGCCCCUUCGAUCCACUUUAA	Cleavage	1
zma-MIRX01	GRMZM2G039942_T01	Androgenic embryo1	3	23.744	1	21	683	703	AUGGAGUGGAUUGAGGGGGCU	AGCCCCUUCGAUCCACUUUAA	Cleavage	1
zma-MIRX01	GRMZM2G047949_T01	DEAD-like helicases superfamily	3	15.238	1	21	3469	3489	AUGGAGUGGAUUGAGGGGGCU	AGCUCCCUCAAUCCUCUCUGU	Cleavage	1
zma-MIRX01	GRMZM2G025164_T02	Plant protein of unknown function (DUF868)	2.5	9.913	1	20	441	460	AUGGAGUGGAUUGAGGGGGC	CUCCUCUCGAUCCACUCCAU	Cleavage	1
zma-MIRX01	GRMZM2G025164_T01	Plant protein of unknown function (DUF868)	2.5	9.913	1	20	441	460	AUGGAGUGGAUUGAGGGGGC	CUCCUCUCGAUCCACUCCAU	Cleavage	1
zma-MIRX01	GRMZM2G354220_T01	Protein of unknown function (DUF3123)	2.5	20.859	1	20	315	334	AUGGAGUGGAUUGAGGGGGC	GCCGCCUCGGUCCGCUCCAU	Cleavage	1
zma-MIRX01	GRMZM2G302259_T01	Succinate dehydrogenase iron-sulfur protein	3	24.993	1	21	1118	1138	AUGGAGUGGAUUGAGGGGGCU	GGCCCCUCCAGUCCACUCCAC	Cleavage	1
zma-MIRX01	GRMZM2G050705_T02	Glycosyltransferase family 28 C-terminal domain	3	17.907	1	21	844	864	AUGGAGUGGAUUGAGGGGGCU	AACCCACUCAAUCCACUCCAA	Cleavage	1
zma-MIRX01	GRMZM2G050705_T01	UDP-N-acetylglucosamine transferase subunit alg13	3	17.907	1	21	850	870	AUGGAGUGGAUUGAGGGGGCU	AACCCACUCAAUCCACUCCAA	Cleavage	1
zma-MIRX01	GRMZM2G302259_T02	Iron sulfur subunit of succinate dehydrogenase and ribosomal protein S14 Precursor	3	24.993	1	21	1493	1513	AUGGAGUGGAUUGAGGGGGCU	GGCCCCUCCAGUCCACUCCAC	Cleavage	1
zma-MIRX01	GRMZM2G703348_T01	No conserved domains have been identified for this query sequence	2	20.74	1	20	191	210	AUGGAGUGGAUUGAGGGGGC	GCCCCCUCCCUCCACUCCAU	Translation	1
zma-MIRX01	GRMZM2G113340_T01	Zinc finger domain of DnaJ and HSP40	3	11.283	1	21	149	169	AUGGAGUGGAUUGAGGGGGCU	AGCCACCUCCGUUCACUCCAU	Cleavage	1
zma-MIRX01	GRMZM2G073882_T01	Putative subtilase family protein	3	14.445	1	20	122	141	AUGGAGUGGAUUGAGGGGGC	CCCCCCUCAAACCACUCCAC	Translation	1
zma-MIRX01	GRMZM2G377373_T01	F-box-like family	2.5	16.877	1	20	356	375	AUGGAGUGGAUUGAGGGGGC	GCCUCCGCAAUCAACUCCAU	Cleavage	1
zma-MIRX01	GRMZM2G139144_T01	No conserved domains have been identified for this query sequence	3	15.661	1	20	18	37	AUGGAGUGGAUUGAGGGGGC	GCCCUUGCAAUCAACUCCAU	Cleavage	1
zma-MIRX01	GRMZM2G403620_T02	Rough sheath2	3	13.553	1	20	78	97	AUGGAGUGGAUUGAGGGGGC	GCCCCCCUGCUCCACUCCAU	Translation	1
zma-MIRX01	GRMZM2G403620_T01	Rough sheath2	3	13.553	1	20	78	97	AUGGAGUGGAUUGAGGGGGC	GCCCCCCUGCUCCACUCCAU	Translation	1
zma-MIRX02	GRMZM5G861357_T02	PaaI_thioesterase	0.5	21.927	1	24	957	980	AUCCGGUACAAACGAACAAGGCCU	AGGCCUUGUUCGUUUGUAUCGGAU	Cleavage	1
zma-MIRX02	GRMZM2G039855_T01	No conserved domains have been identified for this query sequence	0.5	20.657	1	24	1748	1771	AUCCGGUACAAACGAACAAGGCCU	AGGCCUUGUUCGUUUGUGCCGGAU	Cleavage	1
zma-MIRX02	GRMZM2G126062_T01	Putative oxidoreductase, aldo/keto reductase family protein isoform 2	0.5	22.138	1	24	1737	1760	AUCCGGUACAAACGAACAAGGCCU	AGGCCUUGUUCGUUUGUAUCGGAU	Cleavage	1
zma-MIRX02	GRMZM2G011030_T01	PCI super family	0.5	22.914	1	24	1484	1507	AUCCGGUACAAACGAACAAGGCCU	AGGCCUUGUUCGUUUGUGCCGGAU	Cleavage	1
zma-MIRX02	GRMZM2G084063_T01	Family of metazoan zinc-binding proteins	0.5	22.078	1	24	849	872	AUCCGGUACAAACGAACAAGGCCU	AGGCCUUGUUCGUUUGUGCCGGAU	Cleavage	1
zma-MIRX02	GRMZM2G151236_T03	Putative protein kinase superfamily protein isoform 4	1	20.358	1	24	3274	3297	AUCCGGUACAAACGAACAAGGCCU	AGGCCUUGUUCGUUUGUGUCGGAU	Cleavage	1
zma-MIRX02	GRMZM2G151236_T01	Putative protein kinase superfamily protein isoform 2	1	20.358	1	24	3239	3262	AUCCGGUACAAACGAACAAGGCCU	AGGCCUUGUUCGUUUGUGUCGGAU	Cleavage	1
zma-MIRX02	GRMZM2G416751_T01	No conserved domains have been identified for this query sequence	1	23.857	1	24	1926	1949	AUCCGGUACAAACGAACAAGGCCU	AGGCCUUGUUCGUUUGUGUCGGAU	Cleavage	1
zma-MIRX02	GRMZM2G179459_T02	Bin/Amphiphysin/Rvs (BAR) superfamily	0.5	21.505	1	24	1204	1227	AUCCGGUACAAACGAACAAGGCCU	GGGCCUUGUUCGUUUGUAUCGGAU	Cleavage	1
zma-MIRX02	GRMZM2G448692_T01	Protein of unknown function (DUF724)	1	16.496	1	24	1971	1994	AUCCGGUACAAACGAACAAGGCCU	AGGCCUUGUUCGUUUGUGUCGGAU	Cleavage	1
zma-MIRX02	GRMZM2G029974_T01	Endonuclease III superfamily	1	20.329	1	24	1861	1884	AUCCGGUACAAACGAACAAGGCCU	AGGCCUUGUUCGUUUGUGUCGGAU	Cleavage	1
zma-MIRX02	GRMZM5G846198_T02	C-terminal domain of HUGT1-like	1	19.04	1	24	1451	1474	AUCCGGUACAAACGAACAAGGCCU	AGGCCUUGUUCGUUUGUGUCGGAU	Cleavage	1
zma-MIRX02	GRMZM2G151236_T02	Putative protein kinase superfamily protein	1	20.358	1	24	994	1017	AUCCGGUACAAACGAACAAGGCCU	AGGCCUUGUUCGUUUGUGUCGGAU	Cleavage	1
zma-MIRX02	GRMZM2G029974_T02	Endonuclease III superfamily	1	20.329	1	24	1201	1224	AUCCGGUACAAACGAACAAGGCCU	AGGCCUUGUUCGUUUGUGUCGGAU	Cleavage	1
zma-MIRX02	GRMZM2G106190_T01	Ferredoxin-6, Precursor	1	20.064	1	24	1237	1260	AUCCGGUACAAACGAACAAGGCCU	AGGCCUUGUUCGUUUGUGUCGGAU	Cleavage	1
zma-MIRX02	GRMZM2G125452_T03	No conserved domains have been identified for this query sequence	1	18.589	1	24	590	613	AUCCGGUACAAACGAACAAGGCCU	AGGCCUUGUUCGUUUGUGUCGGAU	Cleavage	1
zma-MIRX02	GRMZM2G022347_T01	Pollen-specific protein C13	1	19.474	1	24	866	889	AUCCGGUACAAACGAACAAGGCCU	AGGCCUUGUUCGUUUGUGUCGGAU	Cleavage	1
zma-MIRX02	GRMZM2G132857_T01	RNA recognition motif in eukaryotic RNA-binding protein 25	1	17.778	1	24	3451	3474	AUCCGGUACAAACGAACAAGGCCU	AGGUCUUGUUCGUUUGUGUCGGAU	Cleavage	1
zma-MIRX02	GRMZM2G128176_T03	PHD finger 2 found in class II Chromodomain-Helicase-DNA binding (CHD) proteins	1.5	23.041	1	24	5724	5747	AUCCGGUACAAACGAACAAGGCCU	AGGCCUUGUUCGUUUCUAUCGGAU	Translation	1
zma-MIRX02	GRMZM2G128176_T02	PHD finger 2 found in class II Chromodomain-Helicase-DNA binding (CHD) proteins	1.5	23.041	1	24	5672	5695	AUCCGGUACAAACGAACAAGGCCU	AGGCCUUGUUCGUUUCUAUCGGAU	Translation	1
zma-MIRX02	GRMZM2G076484_T01	Putative DEAD-box ATP-dependent RNA helicase family protein	1.5	20.85	1	24	1619	1642	AUCCGGUACAAACGAACAAGGCCU	AGGCCUUGUUCGUUUCUAUCGGAU	Translation	1
zma-MIRX02	GRMZM2G380377_T01	Putative AP2/EREBP transcription factor superfamily protein	2	22.286	1	24	1170	1193	AUCCGGUACAAACGAACAAGGCCU	AGGCCUUGUUCGUUUGUGCCGGUU	Cleavage	1
zma-MIRX02	GRMZM2G014955_T01	Protein-O-fucosyltransferase 1	1	22.376	1	24	1687	1710	AUCCGGUACAAACGAACAAGGCCU	AGGGCUUGUUCGUUUGUGUCGGAU	Cleavage	1
zma-MIRX02	GRMZM2G180847_T01	Putative bZIP transcription factor superfamily protein	2	19.006	1	24	1697	1720	AUCCGGUACAAACGAACAAGGCCU	AGGCCUUGUUCGUUUUUGUCGGAU	Translation	1
zma-MIRX02	GRMZM2G044469_T02	Aldehyde oxidase	2	16.047	1	24	786	809	AUCCGGUACAAACGAACAAGGCCU	AGGCCUUGUUCGUUUCUGUCGGAU	Translation	1
zma-MIRX02	GRMZM2G106445_T01	Wound induced protein	1.5	17.982	1	24	714	737	AUCCGGUACAAACGAACAAGGCCU	AGGUCUUAUUCGUUUGUAUCGGAU	Cleavage	1
zma-MIRX02	GRMZM2G172429_T01	Putative leucine-rich repeat receptor-like protein kinase family protein	1.5	19.583	1	24	3922	3945	AUCCGGUACAAACGAACAAGGCCU	AGACUUUGUUCGUUUGUGUCGGAU	Cleavage	1
zma-MIRX02	GRMZM5G865672_T01	No conserved domains have been identified for this query sequence	1	22.279	1	24	163	186	AUCCGGUACAAACGAACAAGGCCU	GGGACUUGUUCGUUUGUGUCGGAU	Cleavage	1
zma-MIRX02	GRMZM2G162931_T02	GCD2 super family	2.5	22.399	1	24	1482	1505	AUCCGGUACAAACGAACAAGGCCU	AGGCCCUGUUCGUUUGCAUCGGAU	Cleavage	1
zma-MIRX02	GRMZM2G016602_T04	Putative recA DNA recombination family protein	1.5	24.609	1	24	1596	1619	AUCCGGUACAAACGAACAAGGCCU	AGACCUUGUUCGUUUCUGCCGGAU	Translation	1
zma-MIRX02	GRMZM2G016602_T03	Putative recA DNA recombination family protein isoform 1	1.5	24.609	1	24	1542	1565	AUCCGGUACAAACGAACAAGGCCU	AGACCUUGUUCGUUUCUGCCGGAU	Translation	1
zma-MIRX02	GRMZM2G037875_T01	Uncharacterized conserved protein YcbX, contains MOSC and Fe-S domains	2.5	22.674	1	24	1029	1052	AUCCGGUACAAACGAACAAGGCCU	AGGCCUUGUUCGUUUACAUCGGAU	Translation	1
zma-MIRX02	GRMZM2G037875_T02	Uncharacterized conserved protein YcbX, contains MOSC and Fe-S domains	2.5	22.674	1	24	915	938	AUCCGGUACAAACGAACAAGGCCU	AGGCCUUGUUCGUUUACAUCGGAU	Translation	1
zma-MIRX02	GRMZM2G037875_T03	Uncharacterized conserved protein YcbX, contains MOSC and Fe-S domains	2.5	22.674	1	24	658	681	AUCCGGUACAAACGAACAAGGCCU	AGGCCUUGUUCGUUUACAUCGGAU	Translation	1
zma-MIRX02	GRMZM2G309248_T01	No conserved domains have been identified for this query sequence	2	19.508	1	24	591	614	AUCCGGUACAAACGAACAAGGCCU	AGUCCUUGUUCGUUUGUAUCAGAU	Cleavage	1
zma-MIRX02	GRMZM2G461804_T01	No conserved domains have been identified for this query sequence	3	23.192	1	24	1423	1446	AUCCGGUACAAACGAACAAGGCCU	AGGCCCUGUUCGGUUGUACCGGAA	Cleavage	1
zma-MIRX02	GRMZM2G174669_T01	Dimethyladenosine transferase	3	20.084	1	24	1624	1647	AUCCGGUACAAACGAACAAGGCCU	AGGCCUUGUUCGUUUACGUCGGAU	Translation	1
zma-MIRX02	GRMZM2G174669_T02	S-adenosylmethionine-dependent methyltransferases	3	20.084	1	24	1530	1553	AUCCGGUACAAACGAACAAGGCCU	AGGCCUUGUUCGUUUACGUCGGAU	Translation	1
zma-MIRX02	GRMZM2G171372_T01	Sm protein D2	3	22.278	1	24	568	591	AUCCGGUACAAACGAACAAGGCCU	AGGCCUUGUUCGUUUACGUCGGAU	Translation	1
zma-MIRX02	GRMZM2G009958_T01	No conserved domains have been identified for this query sequence	2	16.349	1	24	1243	1266	AUCCGGUACAAACGAACAAGGCCU	AAGCCUUGUUCGUUUAUGUCGGAU	Translation	1
zma-MIRX02	GRMZM2G009958_T02	No conserved domains have been identified for this query sequence	2	16.349	1	24	1106	1129	AUCCGGUACAAACGAACAAGGCCU	AAGCCUUGUUCGUUUAUGUCGGAU	Translation	1
zma-MIRX02	GRMZM2G171372_T02	Sm protein D2	3	22.278	1	24	622	645	AUCCGGUACAAACGAACAAGGCCU	AGGCCUUGUUCGUUUACGUCGGAU	Translation	1
zma-MIRX02	GRMZM2G171372_T03	Sm protein D2	3	22.278	1	24	603	626	AUCCGGUACAAACGAACAAGGCCU	AGGCCUUGUUCGUUUACGUCGGAU	Translation	1
zma-MIRX02	GRMZM2G171372_T04	Sm protein D2	3	22.278	1	24	582	605	AUCCGGUACAAACGAACAAGGCCU	AGGCCUUGUUCGUUUACGUCGGAU	Translation	1
zma-MIRX02	GRMZM2G009958_T03	No conserved domains have been identified for this query sequence	2	16.349	1	24	963	986	AUCCGGUACAAACGAACAAGGCCU	AAGCCUUGUUCGUUUAUGUCGGAU	Translation	1
zma-MIRX02	GRMZM5G816779_T01	No conserved domains have been identified for this query sequence	2.5	24.644	1	24	910	933	AUCCGGUACAAACGAACAAGGCCU	AGGGCAUGUUCGUUUGUGUUGGAU	Cleavage	1
zma-MIRX02	GRMZM2G004878_T01	Domain in histone families 1 and 5	2	20.889	1	22	925	946	AUCCGGUACAAACGAACAAGGC	GUCUUGUUCGUAUGUGCUGGAU	Translation	1
zma-MIRX02	GRMZM2G025441_T01	Peroxidase 70 Precursor	3	16.187	1	24	1326	1349	AUCCGGUACAAACGAACAAGGCCU	AUGCCUUGUUCGUUUACGUCGGAU	Translation	1
zma-MIRX02	GRMZM2G016886_T01	Hsp70 protein	3	20.621	1	24	734	757	AUCCGGUACAAACGAACAAGGCCU	AGACCUUGUUCGUUUACGUCGGAU	Translation	1
zma-MIRX02	GRMZM2G152041_T01	No conserved domains have been identified for this query sequence	3	24.297	1	24	709	732	AUCCGGUACAAACGAACAAGGCCU	ACGCCUUGUUCAGUUGUGUCGGAU	Cleavage	1
zma-MIRX02	GRMZM2G173354_T03	Protein of unknown function (DUF525)	3	21.446	1	24	1474	1497	AUCCGGUACAAACGAACAAGGCCU	GGCUCUUUUUCGUUUGUGCCGGGC	Cleavage	1
zma-MIRX02	GRMZM2G173354_T02	Protein of unknown function (DUF525)	3	22.684	1	24	1370	1393	AUCCGGUACAAACGAACAAGGCCU	GGCUCUUUUUCGUUUGUGCCGGGC	Cleavage	1
zma-MIRX02	GRMZM2G176433_T01	No conserved domains have been identified for this query sequence	3	13.545	1	24	733	755	AUCCGGUACAAACGAACAAGGCCU	AAGCCUU-UUCGUUUGUGUCGGAU	Cleavage	1
zma-MIRX02	GRMZM2G083725_T01	Putative bifunctional inhibitor/LTP/seed storage protein family	3	17.118	1	20	1084	1103	AUCCGGUACAAACGAACAAG	UUUGUUUGUUUGUUCUGGAU	Cleavage	1
zma-MIRX03	GRMZM2G034804_T06	RM superfamily	2	16.749	1	23	777	799	AGAGUGGACAGUUGACGCCGGCC	GGCCAGCGUCAGUUGUCCACUCU	Cleavage	1
zma-MIRX03	GRMZM2G023335_T04	No conserved domains have been identified for this query sequence	3	17.743	1	24	1129	1152	AGAGUGGACAGUUGACGCCGGCCC	GGGCCGGCCUCAACCGUCCACUCC	Translation	1
zma-MIRX03	GRMZM2G463167_T01	No conserved domains have been identified for this query sequence	3	15.604	1	23	403	425	AGAGUGGACAGUUGACGCCGGCC	GGCCGGCCUUAGCUGUUCGCUCU	Cleavage	1
zma-MIRX03	GRMZM2G160041_T05	Det1 complexing ubiquitin ligase; DDA1	3	18.643	1	24	778	801	AGAGUGGACAGUUGACGCCGGCCC	GGGUCGACGUCAAUCGUUCACUCU	Translation	1
zma-MIRX03	GRMZM2G312838_T04	Putative calcium-dependent lipid-binding (CaLB domain) family protein	3	21.372	1	23	1203	1225	AGAGUGGACAGUUGACGCCGGCC	GGACGCCGACAACUGUCUGCUCU	Cleavage	1
zma-MIRX03	GRMZM2G312838_T02	Putative calcium-dependent lipid-binding (CaLB domain) family protein	3	21.372	1	23	660	682	AGAGUGGACAGUUGACGCCGGCC	GGACGCCGACAACUGUCUGCUCU	Cleavage	1
zma-MIRX03	GRMZM2G312838_T03	Putative calcium-dependent lipid-binding (CaLB domain) family protein isoform 2	3	21.372	1	23	592	614	AGAGUGGACAGUUGACGCCGGCC	GGACGCCGACAACUGUCUGCUCU	Cleavage	1
zma-MIRX03	GRMZM2G312838_T01	Putative calcium-dependent lipid-binding (CaLB domain) family protein isoform 1	3	21.372	1	23	536	558	AGAGUGGACAGUUGACGCCGGCC	GGACGCCGACAACUGUCUGCUCU	Cleavage	1
zma-MIRX03	GRMZM2G312838_T07	Putative calcium-dependent lipid-binding (CaLB domain) family protein isoform 1	3	21.372	1	23	526	548	AGAGUGGACAGUUGACGCCGGCC	GGACGCCGACAACUGUCUGCUCU	Cleavage	1
zma-MIRX03	GRMZM2G312838_T06	Putative calcium-dependent lipid-binding (CaLB domain) family protein	3	21.372	1	23	503	525	AGAGUGGACAGUUGACGCCGGCC	GGACGCCGACAACUGUCUGCUCU	Cleavage	1
zma-MIRX03	GRMZM2G312838_T08	Putative calcium-dependent lipid-binding (CaLB domain) family protein	3	21.372	1	23	520	542	AGAGUGGACAGUUGACGCCGGCC	GGACGCCGACAACUGUCUGCUCU	Cleavage	1
zma-MIRX03	GRMZM2G312838_T05	Putative calcium-dependent lipid-binding (CaLB domain) family protein isoform 2	3	21.372	1	23	414	436	AGAGUGGACAGUUGACGCCGGCC	GGACGCCGACAACUGUCUGCUCU	Cleavage	1
zma-MIRX03	GRMZM2G009779_T01	Phosphate:H+ symporter	3	23.664	1	21	446	466	AGAGUGGACAGUUGACGCCGG	UCGGCGGCGACUAUCCGCUCU	Translation	1
zma-MIRX04	GRMZM2G124473_T02	PAP fibrillin super family	1	10.064	1	24	692	715	AAUACAUGUGGAUUGAGCUCAAUA	UAUUGACCUCAAUCCACAUGUAUU	Cleavage	1
zma-MIRX04	GRMZM2G119249_T03	Nucleoside/nucleotide kinase (NK)	2.5	23.184	1	24	1283	1306	AAUACAUGUGGAUUGAGCUCAAUA	UAUUGACUUUAAUCCAUAUGUAUU	Cleavage	1
zma-MIRX04	GRMZM2G119249_T02	Shikimate kinase family protein	2.5	23.184	1	24	1395	1418	AAUACAUGUGGAUUGAGCUCAAUA	UAUUGACUUUAAUCCAUAUGUAUU	Cleavage	1
zma-MIRX04	GRMZM2G110044_T01	Membrane protein	2.5	23.168	1	24	638	661	AAUACAUGUGGAUUGAGCUCAAUA	UAUUAACCUCAAUUCACAUGUAUU	Cleavage	1
zma-MIRX04	GRMZM2G120578_T02	Spermidine synthase 1 isoform 1	3	23.171	1	24	1542	1565	AAUACAUGUGGAUUGAGCUCAAUA	UAUUGAUCUCAAUCCACAUGAGUU	Cleavage	1
zma-MIRX04	GRMZM2G110044_T02	Ribosome associated membrane protein RAMP4	2.5	23.168	1	24	1675	1698	AAUACAUGUGGAUUGAGCUCAAUA	UAUUAACCUCAAUUCACAUGUAUU	Cleavage	1
zma-MIRX04	GRMZM2G120578_T01	Spermidine synthase 1 isoform 2	3	23.171	1	24	1607	1630	AAUACAUGUGGAUUGAGCUCAAUA	UAUUGAUCUCAAUCCACAUGAGUU	Cleavage	1
zma-MIRX04	GRMZM2G310261_T01	No conserved domains have been identified for this query sequence	2	22.616	1	24	297	320	AAUACAUGUGGAUUGAGCUCAAUA	UAUGGACUUCAAUCUACAUGUAUU	Cleavage	1
zma-MIRX04	GRMZM2G457697_T01	Enhancer of rudimentary-like protein	3	20.789	1	24	693	716	AAUACAUGUGGAUUGAGCUCAAUA	UAUUAACCUCAAUUCAUAUGUAUU	Cleavage	1
zma-MIRX04	GRMZM2G457697_T02	Enhancer of rudimentary (ER) super family	3	20.789	1	24	809	832	AAUACAUGUGGAUUGAGCUCAAUA	UAUUAACCUCAAUUCAUAUGUAUU	Cleavage	1
zma-MIRX04	GRMZM2G032944_T01	Methyltransferase domain	3	19.48	1	24	1185	1208	AAUACAUGUGGAUUGAGCUCAAUA	UGUUCAGCUCAAUCCAUAUGAAUU	Cleavage	1
zma-MIRX04	GRMZM2G032944_T02	Methyltransferase domain	3	19.48	1	24	1188	1211	AAUACAUGUGGAUUGAGCUCAAUA	UGUUCAGCUCAAUCCAUAUGAAUU	Cleavage	1
zma-MIRX04	GRMZM2G428659_T01	No conserved domains have been identified for this query sequence	3	19.131	1	24	479	502	AAUACAUGUGGAUUGAGCUCAAUA	UUUUGGCCUCAAUCUACGUGUGUU	Cleavage	1
zma-MIRX04	GRMZM5G803381_T01	WD40 superfamily	3	18.22	1	24	844	867	AAUACAUGUGGAUUGAGCUCAAUA	UUUUGAUCUCAAUCCAUAUGGAUU	Cleavage	1
zma-MIRX04	GRMZM2G367026_T04	Orotidine 5'-phosphate decarboxylase (ODCase)	3	22.64	1	24	1074	1097	AAUACAUGUGGAUUGAGCUCAAUA	UUUUGAUCUCAAUCCAUAUGGAUU	Cleavage	1
zma-MIRX04	GRMZM2G429000_T01	Cortical cell-delineating protein	2.5	13.342	1	21	677	697	AAUACAUGUGGAUUGAGCUCA	UCAGUUCAAUUCGCAUGUAUU	Cleavage	1
zma-MIRX05	GRMZM2G044469_T02	Aldehyde oxidase	0	16.047	1	24	786	809	AUCCGACAGAAACGAACAAGGCCU	AGGCCUUGUUCGUUUCUGUCGGAU	Cleavage	1
zma-MIRX05	GRMZM2G180847_T01	Putative bZIP transcription factor superfamily protein	0.5	19.006	1	24	1697	1720	AUCCGACAGAAACGAACAAGGCCU	AGGCCUUGUUCGUUUUUGUCGGAU	Cleavage	1
zma-MIRX05	GRMZM2G128176_T03	PHD finger 2 found in class II Chromodomain-Helicase-DNA binding (CHD) proteins	1.5	23.041	1	24	5724	5747	AUCCGACAGAAACGAACAAGGCCU	AGGCCUUGUUCGUUUCUAUCGGAU	Cleavage	1
zma-MIRX05	GRMZM2G128176_T02	PHD finger 2 found in class II Chromodomain-Helicase-DNA binding (CHD) proteins	1.5	23.041	1	24	5672	5695	AUCCGACAGAAACGAACAAGGCCU	AGGCCUUGUUCGUUUCUAUCGGAU	Cleavage	1
zma-MIRX05	GRMZM2G151236_T03	Putative protein kinase superfamily protein isoform 4	1	20.358	1	24	3274	3297	AUCCGACAGAAACGAACAAGGCCU	AGGCCUUGUUCGUUUGUGUCGGAU	Translation	1
zma-MIRX05	GRMZM2G151236_T01	Putative protein kinase superfamily protein isoform 2	1	20.358	1	24	3239	3262	AUCCGACAGAAACGAACAAGGCCU	AGGCCUUGUUCGUUUGUGUCGGAU	Translation	1
zma-MIRX05	GRMZM2G416751_T01	No conserved domains have been identified for this query sequence	1	23.857	1	24	1926	1949	AUCCGACAGAAACGAACAAGGCCU	AGGCCUUGUUCGUUUGUGUCGGAU	Translation	1
zma-MIRX05	GRMZM2G076484_T01	Putative DEAD-box ATP-dependent RNA helicase family protein	1.5	20.85	1	24	1619	1642	AUCCGACAGAAACGAACAAGGCCU	AGGCCUUGUUCGUUUCUAUCGGAU	Cleavage	1
zma-MIRX05	GRMZM2G448692_T01	Protein of unknown function (DUF724)	1	16.496	1	24	1971	1994	AUCCGACAGAAACGAACAAGGCCU	AGGCCUUGUUCGUUUGUGUCGGAU	Translation	1
zma-MIRX05	GRMZM2G029974_T01	Endonuclease III superfamily	1	20.329	1	24	1861	1884	AUCCGACAGAAACGAACAAGGCCU	AGGCCUUGUUCGUUUGUGUCGGAU	Translation	1
zma-MIRX05	GRMZM5G846198_T02	C-terminal domain of HUGT1-like	1	19.04	1	24	1451	1474	AUCCGACAGAAACGAACAAGGCCU	AGGCCUUGUUCGUUUGUGUCGGAU	Translation	1
zma-MIRX05	GRMZM2G151236_T02	Putative protein kinase superfamily protein	1	20.358	1	24	994	1017	AUCCGACAGAAACGAACAAGGCCU	AGGCCUUGUUCGUUUGUGUCGGAU	Translation	1
zma-MIRX05	GRMZM2G029974_T02	Endonuclease III superfamily	1	20.329	1	24	1201	1224	AUCCGACAGAAACGAACAAGGCCU	AGGCCUUGUUCGUUUGUGUCGGAU	Translation	1
zma-MIRX05	GRMZM2G106190_T01	Ferredoxin-6, Precursor	1	20.064	1	24	1237	1260	AUCCGACAGAAACGAACAAGGCCU	AGGCCUUGUUCGUUUGUGUCGGAU	Translation	1
zma-MIRX05	GRMZM2G125452_T03	No conserved domains have been identified for this query sequence	1	18.589	1	24	590	613	AUCCGACAGAAACGAACAAGGCCU	AGGCCUUGUUCGUUUGUGUCGGAU	Translation	1
zma-MIRX05	GRMZM2G022347_T01	Pollen-specific protein C13	1	19.474	1	24	866	889	AUCCGACAGAAACGAACAAGGCCU	AGGCCUUGUUCGUUUGUGUCGGAU	Translation	1
zma-MIRX05	GRMZM2G132857_T01	RNA recognition motif in eukaryotic RNA-binding protein 25	1	17.778	1	24	3451	3474	AUCCGACAGAAACGAACAAGGCCU	AGGUCUUGUUCGUUUGUGUCGGAU	Translation	1
zma-MIRX05	GRMZM5G861357_T02	PaaI_thioesterase	2.5	21.927	1	24	957	980	AUCCGACAGAAACGAACAAGGCCU	AGGCCUUGUUCGUUUGUAUCGGAU	Translation	1
zma-MIRX05	GRMZM2G014955_T01	Protein-O-fucosyltransferase 1	1	22.376	1	24	1687	1710	AUCCGACAGAAACGAACAAGGCCU	AGGGCUUGUUCGUUUGUGUCGGAU	Translation	1
zma-MIRX05	GRMZM2G039855_T01	No conserved domains have been identified for this query sequence	2.5	20.657	1	24	1748	1771	AUCCGACAGAAACGAACAAGGCCU	AGGCCUUGUUCGUUUGUGCCGGAU	Translation	1
zma-MIRX05	GRMZM2G126062_T01	Putative oxidoreductase, aldo/keto reductase family protein isoform 2	2.5	22.138	1	24	1737	1760	AUCCGACAGAAACGAACAAGGCCU	AGGCCUUGUUCGUUUGUAUCGGAU	Translation	1
zma-MIRX05	GRMZM2G016602_T04	Putative recA DNA recombination family protein	1.5	24.609	1	24	1596	1619	AUCCGACAGAAACGAACAAGGCCU	AGACCUUGUUCGUUUCUGCCGGAU	Cleavage	1
zma-MIRX05	GRMZM2G016602_T03	Putative recA DNA recombination family protein isoform 1	1.5	24.609	1	24	1542	1565	AUCCGACAGAAACGAACAAGGCCU	AGACCUUGUUCGUUUCUGCCGGAU	Cleavage	1
zma-MIRX05	GRMZM2G011030_T01	PCI super family	2.5	22.914	1	24	1484	1507	AUCCGACAGAAACGAACAAGGCCU	AGGCCUUGUUCGUUUGUGCCGGAU	Translation	1
zma-MIRX05	GRMZM2G174669_T01	Dimethyladenosine transferase	2	20.084	1	24	1624	1647	AUCCGACAGAAACGAACAAGGCCU	AGGCCUUGUUCGUUUACGUCGGAU	Translation	1
zma-MIRX05	GRMZM2G174669_T02	S-adenosylmethionine-dependent methyltransferases	2	20.084	1	24	1530	1553	AUCCGACAGAAACGAACAAGGCCU	AGGCCUUGUUCGUUUACGUCGGAU	Translation	1
zma-MIRX05	GRMZM2G171372_T01	Sm protein D2	2	22.278	1	24	568	591	AUCCGACAGAAACGAACAAGGCCU	AGGCCUUGUUCGUUUACGUCGGAU	Translation	1
zma-MIRX05	GRMZM2G009958_T01	No conserved domains have been identified for this query sequence	1	16.349	1	24	1243	1266	AUCCGACAGAAACGAACAAGGCCU	AAGCCUUGUUCGUUUAUGUCGGAU	Translation	1
zma-MIRX05	GRMZM2G009958_T02	No conserved domains have been identified for this query sequence	1	16.349	1	24	1106	1129	AUCCGACAGAAACGAACAAGGCCU	AAGCCUUGUUCGUUUAUGUCGGAU	Translation	1
zma-MIRX05	GRMZM2G171372_T02	Sm protein D2	2	22.278	1	24	622	645	AUCCGACAGAAACGAACAAGGCCU	AGGCCUUGUUCGUUUACGUCGGAU	Translation	1
zma-MIRX05	GRMZM2G171372_T03	Sm protein D2	2	22.278	1	24	603	626	AUCCGACAGAAACGAACAAGGCCU	AGGCCUUGUUCGUUUACGUCGGAU	Translation	1
zma-MIRX05	GRMZM2G171372_T04	Sm protein D2	2	22.278	1	24	582	605	AUCCGACAGAAACGAACAAGGCCU	AGGCCUUGUUCGUUUACGUCGGAU	Translation	1
zma-MIRX05	GRMZM2G009958_T03	No conserved domains have been identified for this query sequence	1	16.349	1	24	963	986	AUCCGACAGAAACGAACAAGGCCU	AAGCCUUGUUCGUUUAUGUCGGAU	Translation	1
zma-MIRX05	GRMZM2G084063_T01	Family of metazoan zinc-binding proteins	2.5	22.078	1	24	849	872	AUCCGACAGAAACGAACAAGGCCU	AGGCCUUGUUCGUUUGUGCCGGAU	Translation	1
zma-MIRX05	GRMZM2G172429_T01	Putative leucine-rich repeat receptor-like protein kinase family protein	1.5	19.583	1	24	3922	3945	AUCCGACAGAAACGAACAAGGCCU	AGACUUUGUUCGUUUGUGUCGGAU	Translation	1
zma-MIRX05	GRMZM2G179459_T02	Bin/Amphiphysin/Rvs (BAR) superfamily	2.5	21.505	1	24	1204	1227	AUCCGACAGAAACGAACAAGGCCU	GGGCCUUGUUCGUUUGUAUCGGAU	Translation	1
zma-MIRX05	GRMZM2G380377_T01	Putative AP2/EREBP transcription factor superfamily protein	2	21.662	1	24	1229	1252	AUCCGACAGAAACGAACAAGGCCU	AGGUCUUAUUCGUUUGUGUCGGAU	Translation	1
zma-MIRX05	GRMZM5G865672_T01	No conserved domains have been identified for this query sequence	1	22.279	1	24	163	186	AUCCGACAGAAACGAACAAGGCCU	GGGACUUGUUCGUUUGUGUCGGAU	Translation	1
zma-MIRX05	GRMZM2G049726_T01	Protein of unknown function (DUF810)	2	17.121	1	24	3312	3335	AUCCGACAGAAACGAACAAGGCCU	AGGGCCUGUUCGUUUCUGUUGGGU	Cleavage	1
zma-MIRX05	GRMZM2G025441_T01	Peroxidase 70 Precursor	2	16.187	1	24	1326	1349	AUCCGACAGAAACGAACAAGGCCU	AUGCCUUGUUCGUUUACGUCGGAU	Translation	1
zma-MIRX05	GRMZM2G016886_T01	Hsp70 protein	2	20.621	1	24	734	757	AUCCGACAGAAACGAACAAGGCCU	AGACCUUGUUCGUUUACGUCGGAU	Translation	1
zma-MIRX05	GRMZM5G816779_T01	No conserved domains have been identified for this query sequence	2.5	24.644	1	24	910	933	AUCCGACAGAAACGAACAAGGCCU	AGGGCAUGUUCGUUUGUGUUGGAU	Translation	1
zma-MIRX05	GRMZM2G152041_T01	No conserved domains have been identified for this query sequence	3	24.297	1	24	709	732	AUCCGACAGAAACGAACAAGGCCU	ACGCCUUGUUCAGUUGUGUCGGAU	Translation	1
zma-MIRX05	GRMZM5G836994_T01	No conserved domains have been identified for this query sequence	2.5	19.685	1	21	1308	1328	AUCCGACAGAAACGAACAAGG	UCUUGAUCGUUUUGGUCGGAU	Cleavage	1
zma-MIRX05	GRMZM2G176433_T01	No conserved domains have been identified for this query sequence	3	13.545	1	24	733	755	AUCCGACAGAAACGAACAAGGCCU	AAGCCUU-UUCGUUUGUGUCGGAU	Translation	1
zma-MIRX05	GRMZM2G365185_T01	ARF guanine nucleotide exchange factor (ARF-GEF)	3	15.126	1	22	3205	3226	AUCCGACAGAAACGAACAAGGC	GAUUUUUUUGUUUCUGUUGGGU	Cleavage	1
zma-MIRX05	GRMZM2G439339_T04	TPR/MLP1/MLP2-like protein	3	18.027	1	21	6073	6093	AUCCGACAGAAACGAACAAGG	UCUUGUUCAUUUCAGUUGGGU	Cleavage	1
zma-MIRX06	GRMZM2G156877_T03	Glutathione S-transferase GST 8	1	18.334	1	24	1131	1154	UAUUCGAGAACGGAUGUAGUACAU	AUGUACUACAUCCGUUCUCGAAUU	Cleavage	1
zma-MIRX06	GRMZM2G156877_T01	C-terminal, alpha helical domain of the Glutathione S-transferase family	1	18.334	1	24	1571	1594	UAUUCGAGAACGGAUGUAGUACAU	AUGUACUACAUCCGUUCUCGAAUU	Cleavage	1
zma-MIRX06	GRMZM2G342963_T01	No conserved domains have been identified for this query sequence	0	12.864	1	24	2007	2030	UAUUCGAGAACGGAUGUAGUACAU	AUAUACUACAUCCGUUCUCGAAUA	Cleavage	1
zma-MIRX06	GRMZM2G399858_T01	WD40 superfamily	0.5	20.157	1	22	1385	1406	UAUUCGAGAACGGAUGUAGUAC	GUACUACAUCUGUUCUCGAAUA	Cleavage	1
zma-MIRX06	GRMZM2G133838_T01	Nucleolar RNA-binding protein, Nop10p family	2	18.782	1	24	431	454	UAUUCGAGAACGGAUGUAGUACAU	AUGUACUAUCUUCGUUCUCGAAUA	Cleavage	1
zma-MIRX06	GRMZM2G117971_T01	Barwin family	0.5	12.88	1	21	718	738	UAUUCGAGAACGGAUGUAGUA	UACUACAUUCGUUCUCGAAUA	Cleavage	1
zma-MIRX06	GRMZM2G047590_T03	PPIC-type PPIASE domain	1	13.012	1	24	979	1002	UAUUCGAGAACGGAUGUAGUACAU	AUAUAAUACAUCCGUUCUCGAAUA	Cleavage	1
zma-MIRX06	GRMZM2G095634_T01	Protein Kinases, catalytic domain	2	21.256	1	23	1585	1607	UAUUCGAGAACGGAUGUAGUACA	UGUACUACCUCUGUUCUCGAAUG	Cleavage	1
zma-MIRX06	GRMZM2G012863_T02	Beta-ketoacyl-acyl carrier protein (ACP) synthase (KAS), type I and II	1	13.459	1	21	2183	2203	UAUUCGAGAACGGAUGUAGUA	UACUACAUCUGUUUUCGAAUA	Cleavage	1
zma-MIRX06	GRMZM2G118409_T02	MAC/Perforin domain containing protein	0.5	17.449	1	24	2093	2116	UAUUCGAGAACGGAUGUAGUACAU	AAGCACUACAUUCGUUCUCGAAUA	Cleavage	1
zma-MIRX06	GRMZM2G118409_T01	MAC/Perforin domain containing protein	0.5	17.449	1	24	2281	2304	UAUUCGAGAACGGAUGUAGUACAU	AAGCACUACAUUCGUUCUCGAAUA	Cleavage	1
zma-MIRX06	GRMZM2G164062_T04	No conserved domains have been identified for this query sequence	1.5	11.584	1	22	597	618	UAUUCGAGAACGGAUGUAGUAC	GUAUUACCUCCGUUCUCGAAUA	Cleavage	1
zma-MIRX06	GRMZM2G146437_T01	Undecaprenyl pyrophosphate synthetase	1	14.692	1	21	1290	1310	UAUUCGAGAACGGAUGUAGUA	UACUACUUCCGUUCUCGAAUA	Cleavage	1
zma-MIRX06	GRMZM2G098079_T07	GWT1 super family	1.5	16.249	1	21	1524	1544	UAUUCGAGAACGGAUGUAGUA	UACUACGUCUGUUCUUGAAUA	Cleavage	1
zma-MIRX06	GRMZM2G098079_T06	GWT1 super family	1.5	16.249	1	21	1555	1575	UAUUCGAGAACGGAUGUAGUA	UACUACGUCUGUUCUUGAAUA	Cleavage	1
zma-MIRX06	GRMZM2G098079_T04	GWT1 super family	1.5	16.249	1	21	1784	1804	UAUUCGAGAACGGAUGUAGUA	UACUACGUCUGUUCUUGAAUA	Cleavage	1
zma-MIRX06	GRMZM2G098079_T03	GWT1 super family	1.5	16.249	1	21	1824	1844	UAUUCGAGAACGGAUGUAGUA	UACUACGUCUGUUCUUGAAUA	Cleavage	1
zma-MIRX06	GRMZM2G098079_T02	GWT1 super family	1.5	16.249	1	21	1858	1878	UAUUCGAGAACGGAUGUAGUA	UACUACGUCUGUUCUUGAAUA	Cleavage	1
zma-MIRX06	GRMZM2G098079_T01	GWT1 super family	1.5	16.249	1	21	2278	2298	UAUUCGAGAACGGAUGUAGUA	UACUACGUCUGUUCUUGAAUA	Cleavage	1
zma-MIRX06	GRMZM2G127412_T01	Protein of unknown function (DUF789)	2	24.64	1	22	761	782	UAUUCGAGAACGGAUGUAGUAC	GUACAACCUCCGUUCUCGAAUA	Cleavage	1
zma-MIRX06	GRMZM2G133844_T01	NdhO super family	3	13.896	1	24	894	917	UAUUCGAGAACGGAUGUAGUACAU	AUAUAUUGUCUCCGUUCUUGAAUA	Cleavage	1
zma-MIRX06	GRMZM2G037685_T01	No conserved domains have been identified for this query sequence	2	8.742	1	21	1187	1207	UAUUCGAGAACGGAUGUAGUA	UAUUACCUUCGUUCUCGAAUA	Cleavage	1
zma-MIRX06	GRMZM2G037685_T02	No conserved domains have been identified for this query sequence	2	8.742	1	21	1289	1309	UAUUCGAGAACGGAUGUAGUA	UAUUACCUUCGUUCUCGAAUA	Cleavage	1
zma-MIRX06	GRMZM2G091540_T01	IAA-amino acid hydrolase	2.5	19.229	1	24	1850	1873	UAUUCGAGAACGGAUGUAGUACAU	AAGUACUGAUUCCGUUCUCGAAUA	Cleavage	1
zma-MIRX06	GRMZM2G091540_T02	Zinc peptidase-like super family	2.5	19.229	1	24	2165	2188	UAUUCGAGAACGGAUGUAGUACAU	AAGUACUGAUUCCGUUCUCGAAUA	Cleavage	1
zma-MIRX06	GRMZM2G466270_T01	PHD finger found in Set1 complex component SPP1	2.5	15.494	1	24	4054	4077	UAUUCGAGAACGGAUGUAGUACAU	AUAUACUACCGCCGUUCUUGAAUA	Cleavage	1
zma-MIRX06	GRMZM2G110511_T01	Cis-zeatin O-glucosyltransferase 2	3	15.643	1	22	1680	1701	UAUUCGAGAACGGAUGUAGUAC	GUAUUGUCUUCGUUCUCGAAUA	Cleavage	1
zma-MIRX06	GRMZM2G158629_T03	Hot-dog superfamily	2.5	23.953	1	23	1262	1284	UAUUCGAGAACGGAUGUAGUACA	UAUACUACCUCCGUUCUCAAAUA	Cleavage	1
zma-MIRX06	GRMZM2G056236_T01	Beta-expansin 4	2.5	9.427	1	24	1653	1675	UAUUCGAGAACGGAUGUAGUACAU	AUCUACUAC-UCUGUUCUCGAAUA	Cleavage	1
zma-MIRX06	GRMZM2G144002_T01	Glucose-1-phosphate adenylyltransferase	3	21.287	1	21	1677	1697	UAUUCGAGAACGGAUGUAGUA	UAUUACAUUCGUUCUGGGAUA	Cleavage	1
zma-MIRX06	GRMZM2G000686_T01	CCAAT-binding transcription factor (CBF-B/NF-YA) subunit B	2	8.861	1	21	1234	1254	UAUUCGAGAACGGAUGUAGUA	UACUACACCCGUUAUCGAAUA	Cleavage	1
zma-MIRX06	GRMZM2G416667_T03	AMP deaminase (AMPD)	2	23.453	1	21	2371	2391	UAUUCGAGAACGGAUGUAGUA	UACUACCUCCAUUCUCGAAUA	Translation	1
zma-MIRX06	GRMZM2G301884_T01	ATP binding protein	2	21.246	1	21	1430	1450	UAUUCGAGAACGGAUGUAGUA	UACUAAAUCCGAUCUCGAAUA	Translation	1
zma-MIRX06	GRMZM2G524937_T01	SWI-SNF-BAF60 transcription factor	2.5	13.832	1	21	806	826	UAUUCGAGAACGGAUGUAGUA	UAUUACUUCCCUUCUCGAAUA	Translation	1
zma-MIRX06	GRMZM2G116638_T01	GRAS domain family	3	9.182	1	21	2650	2670	UAUUCGAGAACGGAUGUAGUA	UACUAUAUCCAUUCUCAAAUA	Translation	1
zma-MIRX06	GRMZM2G039186_T01	Domain of unknown function DUF221	3	20.476	1	21	2954	2974	UAUUCGAGAACGGAUGUAGUA	UACUACCUCCGUUUUCAAAUA	Cleavage	1
zma-MIRX06	GRMZM2G034372_T01	PB1 superfamily	3	19.765	1	21	3210	3230	UAUUCGAGAACGGAUGUAGUA	UACUAUCUCCGUUCUCAAAUA	Cleavage	1
zma-MIRX06	GRMZM2G306806_T02	Domain of unknown function (DUF3527)	2.5	7.716	1	21	3781	3801	UAUUCGAGAACGGAUGUAGUA	UACUAACUCUGUUCUCGAAUA	Cleavage	1
zma-MIRX06	GRMZM2G027479_T02	No conserved domains have been identified for this query sequence	3	6.059	1	23	351	373	UAUUCGAGAACGGAUGUAGUACA	UAUAAUAUCUCUGUUCUCGAAUA	Cleavage	1
zma-MIRX06	GRMZM2G157043_T03	Putative CRAL/TRIO domain containing, Sec14p-like phosphatidylinositol transfer family protein	3	21.331	1	23	557	579	UAUUCGAGAACGGAUGUAGUACA	UAUACUAUCUCUAUUCUCGAAUA	Translation	1
zma-MIRX06	GRMZM2G170958_T01	Serine/threonine protein phosphatase regulatory subunit Bbeta isoform	3	9.412	1	23	1162	1184	UAUUCGAGAACGGAUGUAGUACA	UAUACUAUCUUAGUUCUCGAAUA	Cleavage	1
zma-MIRX06	GRMZM2G024733_T01	PQ loop repeat	2.5	18.239	1	20	1791	1810	UAUUCGAGAACGGAUGUAGU	AUUAUCUCUGUUCUCGAAUA	Cleavage	1
zma-MIRX06	GRMZM2G157043_T01	Putative CRAL/TRIO domain containing, Sec14p-like phosphatidylinositol transfer family protein	3	5.544	1	23	2330	2352	UAUUCGAGAACGGAUGUAGUACA	UAUACUAUCUCUAUUCUCGAAUA	Translation	1
zma-MIRX06	GRMZM2G157043_T02	Putative CRAL/TRIO domain containing, Sec14p-like phosphatidylinositol transfer family protein	3	5.544	1	23	2523	2545	UAUUCGAGAACGGAUGUAGUACA	UAUACUAUCUCUAUUCUCGAAUA	Translation	1
zma-MIRX06	GRMZM2G303915_T02	RNA recognition motif in eukaryotic RNA-binding protein RBM24, RBM38	2.5	20.24	1	21	1924	1943	UAUUCGAGAACGGAUGUAGUA	UACUAC-UCUGUUCUCGAAUA	Cleavage	1
zma-MIRX06	GRMZM2G106906_T01	Domain of unknown function (DUF4149)	2.5	16.456	1	20	935	954	UAUUCGAGAACGGAUGUAGU	ACUAUCUCCGAUCUCGAAUA	Translation	1
zma-MIRX06	GRMZM2G132007_T01	No conserved domains have been identified for this query sequence	3	9.476	1	20	903	922	UAUUCGAGAACGGAUGUAGU	UCUACUGCCGUUCUCGAAUA	Cleavage	1
zma-MIRX06	GRMZM2G108255_T01	Domain of unknown function (DUF1767)	3	14.389	1	20	2435	2454	UAUUCGAGAACGGAUGUAGU	AUAGAAUCCGUUCUCGAAUA	Cleavage	1
zma-MIRX07	GRMZM2G058078_T01	No conserved domains have been identified for this query sequence	1.5	20.43	1	24	580	603	AUUAGGGUAGAACCGAACAAGCCU	AGGCUUGUUCGGUUCUACCCCAAU	Cleavage	1
zma-MIRX07	GRMZM2G058078_T02	No conserved domains have been identified for this query sequence	1.5	20.43	1	24	580	603	AUUAGGGUAGAACCGAACAAGCCU	AGGCUUGUUCGGUUCUACCCCAAU	Cleavage	1
zma-MIRX07	GRMZM2G102616_T01	No conserved domains have been identified for this query sequence	1.5	21.342	1	24	365	388	AUUAGGGUAGAACCGAACAAGCCU	GGGCUUGUUCGGUUCUACCCCAAU	Cleavage	1
zma-MIRX07	GRMZM2G056829_T04	No conserved domains have been identified for this query sequence	1.5	22.718	1	23	1048	1070	AUUAGGGUAGAACCGAACAAGCC	GGCUUGUUCGGUUCUACCCCAAU	Cleavage	1
zma-MIRX07	GRMZM2G027282_T02	26S protease regulatory subunit 6A isoform 1	2.5	17.707	1	24	1443	1466	AUUAGGGUAGAACCGAACAAGCCU	GGGCUUGUUCGGUUAUACCCCAAU	Translation	1
zma-MIRX07	GRMZM2G421126_T01	Nucleotide-diphospho-sugar transferase	2.5	17.541	1	24	1563	1586	AUUAGGGUAGAACCGAACAAGCCU	AAGCUUGUUCGUUUUAACCCUAAU	Translation	1
zma-MIRX07	GRMZM2G351259_T01	Putative cytochrome P450 superfamily protein	3	20.566	1	24	1752	1775	AUUAGGGUAGAACCGAACAAGCCU	GGCCUUGUUCGGUUAUCUCUUAAU	Translation	1
zma-MIRX07	GRMZM2G454581_T01	PPOX class probable FMN-dependent enzyme, alr4036 family	3	21.1	1	21	64	84	AUUAGGGUAGAACCGAACAAG	CUUCUGCGGUUCUGCCCUAGU	Cleavage	1
zma-MIRX08	GRMZM2G124473_T02	PAP fibrillin super family	1	10.064	1	24	692	715	AAUACAUGUGGAUUGAGCUCAAUA	UAUUGACCUCAAUCCACAUGUAUU	Cleavage	1
zma-MIRX08	GRMZM2G119249_T03	Nucleoside/nucleotide kinase (NK)	2.5	23.184	1	24	1283	1306	AAUACAUGUGGAUUGAGCUCAAUA	UAUUGACUUUAAUCCAUAUGUAUU	Cleavage	1
zma-MIRX08	GRMZM2G119249_T02	Shikimate kinase family protein	2.5	23.184	1	24	1395	1418	AAUACAUGUGGAUUGAGCUCAAUA	UAUUGACUUUAAUCCAUAUGUAUU	Cleavage	1
zma-MIRX08	GRMZM2G110044_T01	Membrane protein	2.5	23.168	1	24	638	661	AAUACAUGUGGAUUGAGCUCAAUA	UAUUAACCUCAAUUCACAUGUAUU	Cleavage	1
zma-MIRX08	GRMZM2G120578_T02	Spermidine synthase 1 isoform 1	3	23.171	1	24	1542	1565	AAUACAUGUGGAUUGAGCUCAAUA	UAUUGAUCUCAAUCCACAUGAGUU	Cleavage	1
zma-MIRX08	GRMZM2G110044_T02	Ribosome associated membrane protein RAMP4	2.5	23.168	1	24	1675	1698	AAUACAUGUGGAUUGAGCUCAAUA	UAUUAACCUCAAUUCACAUGUAUU	Cleavage	1
zma-MIRX08	GRMZM2G120578_T01	Spermidine synthase 1 isoform 2	3	23.171	1	24	1607	1630	AAUACAUGUGGAUUGAGCUCAAUA	UAUUGAUCUCAAUCCACAUGAGUU	Cleavage	1
zma-MIRX08	GRMZM2G310261_T01	No conserved domains have been identified for this query sequence	2	22.616	1	24	297	320	AAUACAUGUGGAUUGAGCUCAAUA	UAUGGACUUCAAUCUACAUGUAUU	Cleavage	1
zma-MIRX08	GRMZM2G457697_T01	Enhancer of rudimentary-like protein	3	20.789	1	24	693	716	AAUACAUGUGGAUUGAGCUCAAUA	UAUUAACCUCAAUUCAUAUGUAUU	Cleavage	1
zma-MIRX08	GRMZM2G457697_T02	Enhancer of rudimentary (ER) super family	3	20.789	1	24	809	832	AAUACAUGUGGAUUGAGCUCAAUA	UAUUAACCUCAAUUCAUAUGUAUU	Cleavage	1
zma-MIRX08	GRMZM2G032944_T01	Methyltransferase domain	3	19.48	1	24	1185	1208	AAUACAUGUGGAUUGAGCUCAAUA	UGUUCAGCUCAAUCCAUAUGAAUU	Cleavage	1
zma-MIRX08	GRMZM2G032944_T02	Methyltransferase domain	3	19.48	1	24	1188	1211	AAUACAUGUGGAUUGAGCUCAAUA	UGUUCAGCUCAAUCCAUAUGAAUU	Cleavage	1
zma-MIRX08	GRMZM2G428659_T01	No conserved domains have been identified for this query sequence	3	19.131	1	24	479	502	AAUACAUGUGGAUUGAGCUCAAUA	UUUUGGCCUCAAUCUACGUGUGUU	Cleavage	1
zma-MIRX08	GRMZM5G803381_T01	WD40 superfamily	3	18.22	1	24	844	867	AAUACAUGUGGAUUGAGCUCAAUA	UUUUGAUCUCAAUCCAUAUGGAUU	Cleavage	1
zma-MIRX08	GRMZM2G367026_T04	Orotidine 5'-phosphate decarboxylase (ODCase)	3	22.64	1	24	1074	1097	AAUACAUGUGGAUUGAGCUCAAUA	UUUUGAUCUCAAUCCAUAUGGAUU	Cleavage	1
zma-MIRX08	GRMZM2G429000_T01	Cortical cell-delineating protein	2.5	13.342	1	21	677	697	AAUACAUGUGGAUUGAGCUCA	UCAGUUCAAUUCGCAUGUAUU	Cleavage	1
zma-MIRX09	GRMZM2G151236_T03	Putative protein kinase superfamily protein isoform 4	0.5	20.358	1	24	3274	3297	AUCCGACGCAAACGAACAAGGCCU	AGGCCUUGUUCGUUUGUGUCGGAU	Cleavage	1
zma-MIRX09	GRMZM2G151236_T01	Putative protein kinase superfamily protein isoform 2	0.5	20.358	1	24	3239	3262	AUCCGACGCAAACGAACAAGGCCU	AGGCCUUGUUCGUUUGUGUCGGAU	Cleavage	1
zma-MIRX09	GRMZM2G416751_T01	No conserved domains have been identified for this query sequence	0.5	23.857	1	24	1926	1949	AUCCGACGCAAACGAACAAGGCCU	AGGCCUUGUUCGUUUGUGUCGGAU	Cleavage	1
zma-MIRX09	GRMZM2G448692_T01	Protein of unknown function (DUF724)	0.5	16.496	1	24	1971	1994	AUCCGACGCAAACGAACAAGGCCU	AGGCCUUGUUCGUUUGUGUCGGAU	Cleavage	1
zma-MIRX09	GRMZM2G029974_T01	Endonuclease III superfamily	0.5	20.329	1	24	1861	1884	AUCCGACGCAAACGAACAAGGCCU	AGGCCUUGUUCGUUUGUGUCGGAU	Cleavage	1
zma-MIRX09	GRMZM5G846198_T02	C-terminal domain of HUGT1-like	0.5	19.04	1	24	1451	1474	AUCCGACGCAAACGAACAAGGCCU	AGGCCUUGUUCGUUUGUGUCGGAU	Cleavage	1
zma-MIRX09	GRMZM2G151236_T02	Putative protein kinase superfamily protein	0.5	20.358	1	24	994	1017	AUCCGACGCAAACGAACAAGGCCU	AGGCCUUGUUCGUUUGUGUCGGAU	Cleavage	1
zma-MIRX09	GRMZM2G029974_T02	Endonuclease III superfamily	0.5	20.329	1	24	1201	1224	AUCCGACGCAAACGAACAAGGCCU	AGGCCUUGUUCGUUUGUGUCGGAU	Cleavage	1
zma-MIRX09	GRMZM2G106190_T01	Ferredoxin-6, Precursor	0.5	20.064	1	24	1237	1260	AUCCGACGCAAACGAACAAGGCCU	AGGCCUUGUUCGUUUGUGUCGGAU	Cleavage	1
zma-MIRX09	GRMZM2G125452_T03	No conserved domains have been identified for this query sequence	0.5	18.589	1	24	590	613	AUCCGACGCAAACGAACAAGGCCU	AGGCCUUGUUCGUUUGUGUCGGAU	Cleavage	1
zma-MIRX09	GRMZM2G022347_T01	Pollen-specific protein C13	0.5	19.474	1	24	866	889	AUCCGACGCAAACGAACAAGGCCU	AGGCCUUGUUCGUUUGUGUCGGAU	Cleavage	1
zma-MIRX09	GRMZM2G132857_T01	RNA recognition motif in eukaryotic RNA-binding protein 25	0.5	17.778	1	24	3451	3474	AUCCGACGCAAACGAACAAGGCCU	AGGUCUUGUUCGUUUGUGUCGGAU	Cleavage	1
zma-MIRX09	GRMZM2G174669_T01	Dimethyladenosine transferase	1	20.084	1	24	1624	1647	AUCCGACGCAAACGAACAAGGCCU	AGGCCUUGUUCGUUUACGUCGGAU	Translation	1
zma-MIRX09	GRMZM2G174669_T02	S-adenosylmethionine-dependent methyltransferases	1	20.084	1	24	1530	1553	AUCCGACGCAAACGAACAAGGCCU	AGGCCUUGUUCGUUUACGUCGGAU	Translation	1
zma-MIRX09	GRMZM2G171372_T01	Sm protein D2	1	22.278	1	24	568	591	AUCCGACGCAAACGAACAAGGCCU	AGGCCUUGUUCGUUUACGUCGGAU	Translation	1
zma-MIRX09	GRMZM2G171372_T02	Sm protein D2	1	22.278	1	24	622	645	AUCCGACGCAAACGAACAAGGCCU	AGGCCUUGUUCGUUUACGUCGGAU	Translation	1
zma-MIRX09	GRMZM2G171372_T03	Sm protein D2	1	22.278	1	24	603	626	AUCCGACGCAAACGAACAAGGCCU	AGGCCUUGUUCGUUUACGUCGGAU	Translation	1
zma-MIRX09	GRMZM2G171372_T04	Sm protein D2	1	22.278	1	24	582	605	AUCCGACGCAAACGAACAAGGCCU	AGGCCUUGUUCGUUUACGUCGGAU	Translation	1
zma-MIRX09	GRMZM5G861357_T02	PaaI_thioesterase	2	21.927	1	24	957	980	AUCCGACGCAAACGAACAAGGCCU	AGGCCUUGUUCGUUUGUAUCGGAU	Cleavage	1
zma-MIRX09	GRMZM2G014955_T01	Protein-O-fucosyltransferase 1	0.5	22.376	1	24	1687	1710	AUCCGACGCAAACGAACAAGGCCU	AGGGCUUGUUCGUUUGUGUCGGAU	Cleavage	1
zma-MIRX09	GRMZM2G180847_T01	Putative bZIP transcription factor superfamily protein	1.5	19.006	1	24	1697	1720	AUCCGACGCAAACGAACAAGGCCU	AGGCCUUGUUCGUUUUUGUCGGAU	Translation	1
zma-MIRX09	GRMZM2G039855_T01	No conserved domains have been identified for this query sequence	2	20.657	1	24	1748	1771	AUCCGACGCAAACGAACAAGGCCU	AGGCCUUGUUCGUUUGUGCCGGAU	Cleavage	1
zma-MIRX09	GRMZM2G126062_T01	Putative oxidoreductase, aldo/keto reductase family protein isoform 2	2	22.138	1	24	1737	1760	AUCCGACGCAAACGAACAAGGCCU	AGGCCUUGUUCGUUUGUAUCGGAU	Cleavage	1
zma-MIRX09	GRMZM2G011030_T01	PCI super family	2	22.914	1	24	1484	1507	AUCCGACGCAAACGAACAAGGCCU	AGGCCUUGUUCGUUUGUGCCGGAU	Cleavage	1
zma-MIRX09	GRMZM2G044469_T02	Aldehyde oxidase	1.5	16.047	1	24	786	809	AUCCGACGCAAACGAACAAGGCCU	AGGCCUUGUUCGUUUCUGUCGGAU	Translation	1
zma-MIRX09	GRMZM2G084063_T01	Family of metazoan zinc-binding proteins	2	22.078	1	24	849	872	AUCCGACGCAAACGAACAAGGCCU	AGGCCUUGUUCGUUUGUGCCGGAU	Cleavage	1
zma-MIRX09	GRMZM2G172429_T01	Putative leucine-rich repeat receptor-like protein kinase family protein	1	19.583	1	24	3922	3945	AUCCGACGCAAACGAACAAGGCCU	AGACUUUGUUCGUUUGUGUCGGAU	Cleavage	1
zma-MIRX09	GRMZM2G470740_T01	Microtubule-binding protein MIP-T3	1.5	20.037	1	24	2356	2379	AUCCGACGCAAACGAACAAGGCCU	AGGUCUUGUUGGUUUGCGUUGGAU	Cleavage	1
zma-MIRX09	GRMZM2G179459_T02	Bin/Amphiphysin/Rvs (BAR) superfamily	2	21.505	1	24	1204	1227	AUCCGACGCAAACGAACAAGGCCU	GGGCCUUGUUCGUUUGUAUCGGAU	Cleavage	1
zma-MIRX09	GRMZM2G380377_T01	Putative AP2/EREBP transcription factor superfamily protein	1.5	21.662	1	24	1229	1252	AUCCGACGCAAACGAACAAGGCCU	AGGUCUUAUUCGUUUGUGUCGGAU	Cleavage	1
zma-MIRX09	GRMZM5G865672_T01	No conserved domains have been identified for this query sequence	0.5	22.279	1	24	163	186	AUCCGACGCAAACGAACAAGGCCU	GGGACUUGUUCGUUUGUGUCGGAU	Cleavage	1
zma-MIRX09	GRMZM2G162931_T02	GCD2 super family	2.5	22.399	1	24	1482	1505	AUCCGACGCAAACGAACAAGGCCU	AGGCCCUGUUCGUUUGCAUCGGAU	Cleavage	1
zma-MIRX09	GRMZM2G037875_T01	Uncharacterized conserved protein YcbX, contains MOSC and Fe-S domains	2.5	22.674	1	24	1029	1052	AUCCGACGCAAACGAACAAGGCCU	AGGCCUUGUUCGUUUACAUCGGAU	Translation	1
zma-MIRX09	GRMZM2G025441_T01	Peroxidase 70 Precursor	1	16.187	1	24	1326	1349	AUCCGACGCAAACGAACAAGGCCU	AUGCCUUGUUCGUUUACGUCGGAU	Translation	1
zma-MIRX09	GRMZM2G037875_T02	Uncharacterized conserved protein YcbX, contains MOSC and Fe-S domains	2.5	22.674	1	24	915	938	AUCCGACGCAAACGAACAAGGCCU	AGGCCUUGUUCGUUUACAUCGGAU	Translation	1
zma-MIRX09	GRMZM2G016886_T01	Hsp70 protein	1	20.621	1	24	734	757	AUCCGACGCAAACGAACAAGGCCU	AGACCUUGUUCGUUUACGUCGGAU	Translation	1
zma-MIRX09	GRMZM2G037875_T03	Uncharacterized conserved protein YcbX, contains MOSC and Fe-S domains	2.5	22.674	1	24	658	681	AUCCGACGCAAACGAACAAGGCCU	AGGCCUUGUUCGUUUACAUCGGAU	Translation	1
zma-MIRX09	GRMZM2G128176_T03	PHD finger 2 found in class II Chromodomain-Helicase-DNA binding (CHD) proteins	3	23.041	1	24	5724	5747	AUCCGACGCAAACGAACAAGGCCU	AGGCCUUGUUCGUUUCUAUCGGAU	Translation	1
zma-MIRX09	GRMZM2G128176_T02	PHD finger 2 found in class II Chromodomain-Helicase-DNA binding (CHD) proteins	3	23.041	1	24	5672	5695	AUCCGACGCAAACGAACAAGGCCU	AGGCCUUGUUCGUUUCUAUCGGAU	Translation	1
zma-MIRX09	GRMZM2G076484_T01	Putative DEAD-box ATP-dependent RNA helicase family protein	3	20.85	1	24	1619	1642	AUCCGACGCAAACGAACAAGGCCU	AGGCCUUGUUCGUUUCUAUCGGAU	Translation	1
zma-MIRX09	GRMZM2G009958_T01	No conserved domains have been identified for this query sequence	1.5	16.349	1	24	1243	1266	AUCCGACGCAAACGAACAAGGCCU	AAGCCUUGUUCGUUUAUGUCGGAU	Translation	1
zma-MIRX09	GRMZM2G086773_T01	Helminthosporium carbonum susceptibility2	3	11.811	1	24	1114	1137	AUCCGACGCAAACGAACAAGGCCU	AGGCCUUAUUCGUUUGUGUCAGAU	Cleavage	1
zma-MIRX09	GRMZM2G009958_T02	No conserved domains have been identified for this query sequence	1.5	16.349	1	24	1106	1129	AUCCGACGCAAACGAACAAGGCCU	AAGCCUUGUUCGUUUAUGUCGGAU	Translation	1
zma-MIRX09	GRMZM2G009958_T03	No conserved domains have been identified for this query sequence	1.5	16.349	1	24	963	986	AUCCGACGCAAACGAACAAGGCCU	AAGCCUUGUUCGUUUAUGUCGGAU	Translation	1
zma-MIRX09	GRMZM5G816779_T01	No conserved domains have been identified for this query sequence	2	24.644	1	24	910	933	AUCCGACGCAAACGAACAAGGCCU	AGGGCAUGUUCGUUUGUGUUGGAU	Cleavage	1
zma-MIRX09	GRMZM2G106445_T01	Wound induced protein	3	17.982	1	24	714	737	AUCCGACGCAAACGAACAAGGCCU	AGGUCUUAUUCGUUUGUAUCGGAU	Cleavage	1
zma-MIRX09	GRMZM2G016602_T04	Putative recA DNA recombination family protein	3	24.609	1	24	1596	1619	AUCCGACGCAAACGAACAAGGCCU	AGACCUUGUUCGUUUCUGCCGGAU	Translation	1
zma-MIRX09	GRMZM2G016602_T03	Putative recA DNA recombination family protein isoform 1	3	24.609	1	24	1542	1565	AUCCGACGCAAACGAACAAGGCCU	AGACCUUGUUCGUUUCUGCCGGAU	Translation	1
zma-MIRX09	GRMZM2G152041_T01	No conserved domains have been identified for this query sequence	2.5	24.297	1	24	709	732	AUCCGACGCAAACGAACAAGGCCU	ACGCCUUGUUCAGUUGUGUCGGAU	Cleavage	1
zma-MIRX09	GRMZM2G176433_T01	No conserved domains have been identified for this query sequence	2.5	13.545	1	24	733	755	AUCCGACGCAAACGAACAAGGCCU	AAGCCUU-UUCGUUUGUGUCGGAU	Cleavage	1
zma-MIRX09	GRMZM2G010936_T01	Nuclear protein	3	10.461	1	24	531	554	AUCCGACGCAAACGAACAAGGCCU	AAGACAUGUUCGUUUGUGUCGAAU	Cleavage	1
zma-MIRX09	GRMZM5G836994_T01	No conserved domains have been identified for this query sequence	3	19.685	1	21	1308	1328	AUCCGACGCAAACGAACAAGG	UCUUGAUCGUUUUGGUCGGAU	Translation	1
zma-MIRX09	GRMZM2G313162_T01	Aspartate aminotransferase (AAT) superfamily (fold type I)	3	17.406	1	21	262	282	AUCCGACGCAAACGAACAAGG	UCUUAUCCGUUUGGGUCGGAU	Cleavage	1
zma-MIRX10	GRMZM2G027914_T01	Putative MYB DNA-binding domain superfamily protein	3	14.343	1	22	1193	1214	AGGGUAUUGAUAGGACUAUAAU	AUUGUAAUCCUAUCAAUGCCCG	Cleavage	1
zma-MIRX10	GRMZM2G043198_T02	Pyrimidine (PYR) binding domain	3	13.695	1	22	1095	1116	AGGGUAUUGAUAGGACUAUAAU	AUUAUAGUCUUGUAAAUAUUCU	Translation	1
zma-MIRX10	GRMZM2G142109_T05	Putative cytochrome C oxidase subunit II family protein	2.5	19.475	1	21	889	909	AGGGUAUUGAUAGGACUAUAA	UUAUAGCCCUAUUUAUACCCU	Cleavage	1
zma-MIRX10	GRMZM5G851925_T01	No conserved domains have been identified for this query sequence	2.5	19.475	1	21	1195	1215	AGGGUAUUGAUAGGACUAUAA	UUAUAGCCCUAUUUAUACCCU	Cleavage	1
zma-MIRX10	GRMZM5G862955_T01	No conserved domains have been identified for this query sequence	2.5	19.475	1	21	1456	1476	AGGGUAUUGAUAGGACUAUAA	UUAUAGCCCUAUUUAUACCCU	Cleavage	1
zma-MIRX10	GRMZM2G142109_T03	Putative cytochrome C oxidase subunit II family protein isoform 1	2.5	19.475	1	21	2143	2163	AGGGUAUUGAUAGGACUAUAA	UUAUAGCCCUAUUUAUACCCU	Cleavage	1
zma-MIRX10	GRMZM2G305159_T01	Plasma-membrane calcium-translocating P-type ATPase	3	11.991	1	23	2770	2792	AGGGUAUUGAUAGGACUAUAAUC	GCUGAUAGAACUAUCAAUACCCU	Cleavage	1
zma-MIRX10	GRMZM2G305159_T02	Plasma-membrane calcium-translocating P-type ATPase	3	11.991	1	23	2965	2987	AGGGUAUUGAUAGGACUAUAAUC	GCUGAUAGAACUAUCAAUACCCU	Cleavage	1
zma-MIRX11	GRMZM2G135385_T01	Cytochrome b5	3	17.295	1	20	583	602	GGGGAUGUAGUUCAGAUGGU	AGCAUCUGAAUUACAUUUUC	Cleavage	1
zma-MIRX11	GRMZM2G333811_T01	Leucine-rich repeat (LRR) family protein	3	17.715	1	22	1114	1135	GGGGAUGUAGUUCAGAUGGUAG	CGACCGCCGGAACUGCAUCCCC	Cleavage	1
zma-MIRX12	GRMZM2G056829_T04	No conserved domains have been identified for this query sequence	0.5	16.077	1	21	719	739	UGUUUGGGAUUAUAAUCUGCC	GGCAGAUUAUAAUCUCAAACA	Cleavage	1
zma-MIRX12	GRMZM5G871936_T01	No conserved domains have been identified for this query sequence	1	17.202	1	21	2240	2260	UGUUUGGGAUUAUAAUCUGCC	GGUAGAUUAUAAUCCUAAACA	Cleavage	1
zma-MIRX12	GRMZM5G871936_T02	No conserved domains have been identified for this query sequence	1	17.202	1	21	2285	2305	UGUUUGGGAUUAUAAUCUGCC	GGUAGAUUAUAAUCCUAAACA	Cleavage	1
zma-MIRX12	GRMZM5G871936_T03	No conserved domains have been identified for this query sequence	1	17.202	1	21	3029	3049	UGUUUGGGAUUAUAAUCUGCC	GGUAGAUUAUAAUCCUAAACA	Cleavage	1
zma-MIRX12	GRMZM2G003909_T01	Proline-rich protein	2	23.058	1	20	1126	1145	UGUUUGGGAUUAUAAUCUGC	ACAGAUUAUAAUCCUGAACA	Cleavage	1
zma-MIRX12	GRMZM2G703928_T03	Eukaryotic Lanthionine synthetase C-like protein	2	23.047	1	20	1397	1416	UGUUUGGGAUUAUAAUCUGC	AUAGAUUAUAAUCUCAAACA	Cleavage	1
zma-MIRX12	GRMZM2G703928_T02	Eukaryotic Lanthionine synthetase C-like protein	2	23.047	1	20	1614	1633	UGUUUGGGAUUAUAAUCUGC	AUAGAUUAUAAUCUCAAACA	Cleavage	1
zma-MIRX12	GRMZM2G703928_T01	Eukaryotic Lanthionine synthetase C-like protein	2	23.047	1	20	1620	1639	UGUUUGGGAUUAUAAUCUGC	AUAGAUUAUAAUCUCAAACA	Cleavage	1
zma-MIRX12	GRMZM2G124820_T01	Pyruvate Kinase super family	1.5	8.529	1	20	1580	1599	UGUUUGGGAUUAUAAUCUGC	GUAUAUUAUAAUCCCAAACA	Cleavage	1
zma-MIRX12	GRMZM2G033926_T03	Lysophospholipid Acyltransferases (LPLATs) of Glycerophospholipid Biosynthesis: AGPAT-like	2	15.146	1	20	636	655	UGUUUGGGAUUAUAAUCUGC	GCAGAUUGUAAUCGCAAACA	Cleavage	1
zma-MIRX12	GRMZM2G109032_T01	S-adenosylmethionine-dependent methyltransferase/ catalytic	2.5	19.709	1	21	1305	1325	UGUUUGGGAUUAUAAUCUGCC	GACAAAUUAUAAUCUCAAACA	Cleavage	1
zma-MIRX12	GRMZM2G098677_T01	NB-ARC domain	3	16.249	1	21	1825	1845	UGUUUGGGAUUAUAAUCUGCC	GGAAGGUUAUGAUCUCAAGCA	Cleavage	1
zma-MIRX12	GRMZM2G090087_T02	Delta(1)-pyrroline-5-carboxylate dehydrogenase, ALDH family 12	3	23.867	1	20	2096	2115	UGUUUGGGAUUAUAAUCUGC	AUAGAUUAUAAUUUUAAACA	Cleavage	1
zma-MIRX12	GRMZM2G090087_T03	NAD(P)+-dependent aldehyde dehydrogenase superfamily	3	23.867	1	20	2109	2128	UGUUUGGGAUUAUAAUCUGC	AUAGAUUAUAAUUUUAAACA	Cleavage	1
zma-MIRX12	GRMZM2G165418_T03	CDC55: Serine/threonine protein phosphatase 2A, regulatory subunit	2.5	13.431	1	20	2020	2039	UGUUUGGGAUUAUAAUCUGC	GUAAAUUAUAAUUCUAAACA	Cleavage	1
zma-MIRX12	GRMZM2G165418_T01	CDC55: Serine/threonine protein phosphatase 2A, regulatory subunit	2.5	13.431	1	20	2023	2042	UGUUUGGGAUUAUAAUCUGC	GUAAAUUAUAAUUCUAAACA	Cleavage	1
zma-MIRX12	GRMZM2G165418_T02	CDC55: Serine/threonine protein phosphatase 2A, regulatory subunit	2.5	13.431	1	20	2261	2280	UGUUUGGGAUUAUAAUCUGC	GUAAAUUAUAAUUCUAAACA	Cleavage	1
zma-MIRX12	GRMZM2G061018_T01	DNA topoisomerase 2	3	20.193	1	20	3381	3400	UGUUUGGGAUUAUAAUCUGC	GUGGAUUUUAAUCUCAAGCA	Cleavage	1
zma-MIRX13	GRMZM2G040121_T01	Caleosin related protein	0	24.725	1	24	18	41	AAAUACUGUAGAAGCCGCAGCCGC	GCGGCUGCGGCUUCUACAGUAUUU	Cleavage	1
zma-MIRX13	GRMZM2G013677_T03	No conserved domains have been identified for this query sequence	0.5	24.389	1	23	55	77	AAAUACUGUAGAAGCCGCAGCCG	CGGCUGCGGCUUCUGCAGUAUUU	Cleavage	1
zma-MIRX13	GRMZM2G085049_T06	RHO protein GDP dissociation inhibitor	0	17.154	1	21	608	628	AAAUACUGUAGAAGCCGCAGC	GCUGCGGCUUCUACAGUAUUU	Cleavage	1
zma-MIRX13	GRMZM2G033805_T01	Putative DUF231 domain containing family protein	1.5	21.651	1	23	2896	2918	AAAUACUGUAGAAGCCGCAGCCG	CGGCCGUGGCUUCUACAGUAUUU	Cleavage	1
zma-MIRX13	GRMZM2G133958_T01	Lipid-binding START domain of mammalian STARD2, -7	2.5	11.992	1	24	1778	1801	AAAUACUGUAGAAGCCGCAGCCGC	GCGGCUACGGCUUCUACAAUAUUU	Cleavage	1
zma-MIRX13	GRMZM2G124911_T01	ADP/ATP transporter on adenylate translocase	2.5	17.398	1	24	1619	1642	AAAUACUGUAGAAGCCGCAGCCGC	GGGGCUGCGUCUUCUACAGUCUUU	Cleavage	1
zma-MIRX13	GRMZM2G124911_T02	ADP/ATP transporter on adenylate translocase	2.5	17.398	1	24	1583	1606	AAAUACUGUAGAAGCCGCAGCCGC	GGGGCUGCGUCUUCUACAGUCUUU	Cleavage	1
zma-MIRX13	AC211325.4_FGT003	No conserved domains have been identified for this query sequence	2.5	23.49	1	23	256	277	AAAUACUGUAGAAGCCGCAGCCG	CGGCUGCGGCU-CUACGGUAUUU	Cleavage	1
zma-MIRX13	GRMZM2G426888_T01	Tetratricopeptide (TPR) repeat	2.5	17.284	1	24	1918	1941	AAAUACUGUAGAAGCCGCAGCCGC	GCAGCUACGACUUUUACAGUAUUU	Cleavage	1
zma-MIRX13	GRMZM2G301860_T01	Putative AP2/EREBP transcription factor superfamily protein	1.5	13.518	1	22	1130	1151	AAAUACUGUAGAAGCCGCAGCC	GCCUGCGGUUUCAACAGUAUUU	Translation	1
zma-MIRX13	GRMZM2G047143_T02	HORMA domain	3	17.958	1	23	1053	1075	AAAUACUGUAGAAGCCGCAGCCG	UGGCUGCGAAUGCUACAGUAUUU	Cleavage	1
zma-MIRX13	GRMZM2G047143_T01	Mitotic spindle checkpoint protein MAD2	3	17.958	1	23	1145	1167	AAAUACUGUAGAAGCCGCAGCCG	UGGCUGCGAAUGCUACAGUAUUU	Cleavage	1
zma-MIRX13	GRMZM2G047143_T03	HORMA domain	3	18.048	1	23	1155	1177	AAAUACUGUAGAAGCCGCAGCCG	UGGCUGCGAAUGCUACAGUAUUU	Cleavage	1
zma-MIRX13	GRMZM2G017031_T01	No conserved domains have been identified for this query sequence	3	12.96	1	23	827	849	AAAUACUGUAGAAGCCGCAGCCG	CGACUGUAGUUUUUAUAGUAUUU	Cleavage	1
zma-MIRX13	GRMZM2G346757_T02	Thylakoid soluble phosphoprotein (TSP9) superfamily	3	21.498	1	20	754	773	AAAUACUGUAGAAGCCGCAG	UUGUGGCUUGUGCAGUGUUU	Translation	1
zma-MIRX13	GRMZM2G475257_T02	Thylakoid soluble phosphoprotein (TSP9) superfamily	3	21.498	1	20	754	773	AAAUACUGUAGAAGCCGCAG	UUGUGGCUUGUGCAGUGUUU	Translation	1
zma-MIRX13	GRMZM2G475257_T03	Thylakoid soluble phosphoprotein (TSP9) superfamily	3	21.498	1	20	613	632	AAAUACUGUAGAAGCCGCAG	UUGUGGCUUGUGCAGUGUUU	Translation	1
zma-MIRX13	GRMZM2G346757_T03	Thylakoid soluble phosphoprotein (TSP9) superfamily	3	21.498	1	20	613	632	AAAUACUGUAGAAGCCGCAG	UUGUGGCUUGUGCAGUGUUU	Translation	1
zma-MIRX13	GRMZM2G319215_T01	MATH (meprin and TRAF-C homology) domain	3	11.341	1	20	1801	1820	AAAUACUGUAGAAGCCGCAG	CUAUUGCUUCUACAGUGUUU	Cleavage	1
zma-MIRX13	GRMZM2G119483_T01	DnaJ subfamily B member 13	3	10.888	1	20	1329	1348	AAAUACUGUAGAAGCCGCAG	CUAUAGCUUCUACAGUGUUU	Cleavage	1
zma-MIRX14	GRMZM2G034804_T06	RM superfamily	2	16.749	1	23	777	799	AGAGUGGACAGUUGACGCCGGCC	GGCCAGCGUCAGUUGUCCACUCU	Cleavage	1
zma-MIRX14	GRMZM2G023335_T04	No conserved domains have been identified for this query sequence	3	17.743	1	24	1129	1152	AGAGUGGACAGUUGACGCCGGCCC	GGGCCGGCCUCAACCGUCCACUCC	Translation	1
zma-MIRX14	GRMZM2G463167_T01	No conserved domains have been identified for this query sequence	3	15.604	1	23	403	425	AGAGUGGACAGUUGACGCCGGCC	GGCCGGCCUUAGCUGUUCGCUCU	Cleavage	1
zma-MIRX14	GRMZM2G160041_T05	Det1 complexing ubiquitin ligase; DDA1	3	18.643	1	24	778	801	AGAGUGGACAGUUGACGCCGGCCC	GGGUCGACGUCAAUCGUUCACUCU	Translation	1
zma-MIRX14	GRMZM2G312838_T04	Putative calcium-dependent lipid-binding (CaLB domain) family protein	3	21.372	1	23	1203	1225	AGAGUGGACAGUUGACGCCGGCC	GGACGCCGACAACUGUCUGCUCU	Cleavage	1
zma-MIRX14	GRMZM2G312838_T02	Putative calcium-dependent lipid-binding (CaLB domain) family protein	3	21.372	1	23	660	682	AGAGUGGACAGUUGACGCCGGCC	GGACGCCGACAACUGUCUGCUCU	Cleavage	1
zma-MIRX14	GRMZM2G312838_T03	Putative calcium-dependent lipid-binding (CaLB domain) family protein isoform 2	3	21.372	1	23	592	614	AGAGUGGACAGUUGACGCCGGCC	GGACGCCGACAACUGUCUGCUCU	Cleavage	1
zma-MIRX14	GRMZM2G312838_T01	Putative calcium-dependent lipid-binding (CaLB domain) family protein isoform 1	3	21.372	1	23	536	558	AGAGUGGACAGUUGACGCCGGCC	GGACGCCGACAACUGUCUGCUCU	Cleavage	1
zma-MIRX14	GRMZM2G312838_T07	Putative calcium-dependent lipid-binding (CaLB domain) family protein isoform 1	3	21.372	1	23	526	548	AGAGUGGACAGUUGACGCCGGCC	GGACGCCGACAACUGUCUGCUCU	Cleavage	1
zma-MIRX14	GRMZM2G312838_T06	Putative calcium-dependent lipid-binding (CaLB domain) family protein	3	21.372	1	23	503	525	AGAGUGGACAGUUGACGCCGGCC	GGACGCCGACAACUGUCUGCUCU	Cleavage	1
zma-MIRX14	GRMZM2G312838_T08	Putative calcium-dependent lipid-binding (CaLB domain) family protein	3	21.372	1	23	520	542	AGAGUGGACAGUUGACGCCGGCC	GGACGCCGACAACUGUCUGCUCU	Cleavage	1
zma-MIRX14	GRMZM2G312838_T05	Putative calcium-dependent lipid-binding (CaLB domain) family protein isoform 2	3	21.372	1	23	414	436	AGAGUGGACAGUUGACGCCGGCC	GGACGCCGACAACUGUCUGCUCU	Cleavage	1
zma-MIRX14	GRMZM2G009779_T01	Phosphate:H+ symporter	3	23.664	1	21	446	466	AGAGUGGACAGUUGACGCCGG	UCGGCGGCGACUAUCCGCUCU	Translation	1
zma-MIRX15	GRMZM2G392320_T01	Putative RING zinc finger domain superfamily protein	1	21.021	1	23	2439	2461	ACGAGAGAGGACGUCAGGGGACG	CGUUCCCUGACGUUCUCUCUCGU	Cleavage	1
zma-MIRX15	GRMZM2G022616_T01	No conserved domains have been identified for this query sequence	3	23.187	1	23	120	142	ACGAGAGAGGACGUCAGGGGACG	CCUUCCUUGACGUUCUCUCGCGU	Cleavage	1
zma-MIRX15	GRMZM2G076702_T01	Superfamily of activating enzymes (E1) of the ubiquitin-like proteins	2.5	19.207	1	20	559	578	ACGAGAGAGGACGUCAGGGG	UCCCUGGCGUCCUCUCUCCU	Cleavage	1
zma-MIRX15	GRMZM2G007258_T01	Type 2 periplasmic binding fold superfamily	2.5	19.085	1	20	1044	1063	ACGAGAGAGGACGUCAGGGG	UCCCUGUCAUCCUCUCUCGU	Cleavage	1
zma-MIRX15	GRMZM2G007258_T02	Type 2 periplasmic binding fold superfamily	2.5	18.95	1	20	995	1014	ACGAGAGAGGACGUCAGGGG	UCCCUGUCAUCCUCUCUCGU	Cleavage	1
zma-MIRX15	GRMZM5G820832_T01	No conserved domains have been identified for this query sequence	3	16.869	1	20	575	594	ACGAGAGAGGACGUCAGGGG	CUCCUCGCGUUUUCUCUCGU	Cleavage	1
zma-MIRX15	GRMZM2G028676_T02	VMA21-like domain	3	20.678	1	24	39	62	ACGAGAGAGGACGUCAGGGGACGA	UCCGCUCCUGUCCUCUUCUCUCGU	Cleavage	2
zma-MIRX15	GRMZM2G028676_T02	VMA21-like domain	3	16.251	1	24	84	107	ACGAGAGAGGACGUCAGGGGACGA	UCCGCUCCUGUCCUCUUCUCUCGU	Cleavage	2
zma-MIRX15	GRMZM2G028676_T01	VMA21-like domain	3	20.678	1	24	39	62	ACGAGAGAGGACGUCAGGGGACGA	UCCGCUCCUGUCCUCUUCUCUCGU	Cleavage	2
zma-MIRX15	GRMZM2G028676_T01	VMA21-like domain	3	16.251	1	24	84	107	ACGAGAGAGGACGUCAGGGGACGA	UCCGCUCCUGUCCUCUUCUCUCGU	Cleavage	2
zma-MIRX16	GRMZM2G118369_T01	No conserved domains have been identified for this query sequence	3	19.886	1	23	885	906	CUGAGCAAAAAAACACGACUAAG	CUUAGUCGUGUUUUUU-GCUCGG	Cleavage	1
zma-MIRX17	GRMZM2G475257_T03	Thylakoid soluble phosphoprotein (TSP9) superfamily	0	16.625	1	24	676	699	AUUCCGGAACAAACGAACACACCC	GGGUGUGUUCGUUUGUUCCGGAAU	Cleavage	1
zma-MIRX17	GRMZM2G346757_T03	Thylakoid soluble phosphoprotein (TSP9) superfamily	0	16.625	1	24	676	699	AUUCCGGAACAAACGAACACACCC	GGGUGUGUUCGUUUGUUCCGGAAU	Cleavage	1
zma-MIRX17	GRMZM2G475257_T02	Thylakoid soluble phosphoprotein (TSP9) superfamily	0	16.625	1	24	817	840	AUUCCGGAACAAACGAACACACCC	GGGUGUGUUCGUUUGUUCCGGAAU	Cleavage	1
zma-MIRX17	GRMZM2G346757_T02	Thylakoid soluble phosphoprotein (TSP9) superfamily	0	16.625	1	24	817	840	AUUCCGGAACAAACGAACACACCC	GGGUGUGUUCGUUUGUUCCGGAAU	Cleavage	1
zma-MIRX17	GRMZM2G086577_T02	Putative protein kinase superfamily protein	0.5	11.74	1	24	2635	2658	AUUCCGGAACAAACGAACACACCC	GAGUGUGUUCGUUUGUUUCGGAAU	Cleavage	1
zma-MIRX17	GRMZM2G021549_T02	No conserved domains have been identified for this query sequence	2	14.612	1	22	454	475	AUUCCGGAACAAACGAACACAC	GUGUGUUCGUUUGUUUUGGAAA	Cleavage	1
zma-MIRX17	GRMZM2G021549_T01	No conserved domains have been identified for this query sequence	2	14.608	1	22	2142	2163	AUUCCGGAACAAACGAACACAC	GUGUGUUCGUUUGUUUUGGAAA	Cleavage	1
zma-MIRX17	GRMZM2G181236_T02	Putative cytochrome P450 superfamily protein isoform 1	3	22.722	1	24	1906	1929	AUUCCGGAACAAACGAACACACCC	GGCUCUGUUCGUUUCUCCCGGAAU	Translation	1
zma-MIRX17	GRMZM5G878073_T01	No conserved domains have been identified for this query sequence	2.5	13.374	1	20	205	224	AUUCCGGAACAAACGAACAC	GUGUUUACUUGUUCCGGAAU	Cleavage	1
zma-MIRX17	GRMZM2G461804_T01	No conserved domains have been identified for this query sequence	3	22.392	1	20	1428	1447	AUUCCGGAACAAACGAACAC	CUGUUCGGUUGUACCGGAAU	Cleavage	1
zma-MIRX17	GRMZM2G059799_T01	Ethylene-responsive protein	3	24.865	1	20	920	939	AUUCCGGAACAAACGAACAC	GUGUGCCUUUGCUCCGGAAU	Translation	1
zma-MIRX17	GRMZM2G059799_T03	FBOX: Receptor for Ubiquitination Targets	3	23.795	1	20	628	647	AUUCCGGAACAAACGAACAC	GUGUGCCUUUGCUCCGGAAU	Translation	1
zma-MIRX17	GRMZM2G059799_T02	FBOX: Receptor for Ubiquitination Targets	3	23.795	1	20	633	652	AUUCCGGAACAAACGAACAC	GUGUGCCUUUGCUCCGGAAU	Translation	1
zma-MIRX18	GRMZM2G360529_T01	Oxidoreductase	3	18.116	1	21	820	840	UUUGAGAUUCGUAGCUUUUAC	GUACAGGCUGCGCAUCUCAAA	Translation	1
zma-MIRX18	GRMZM2G095326_T01	Proteasome stabilizer	3	14.046	1	20	661	680	UUUGAGAUUCGUAGCUUUUA	AGAAAGCUAGGAAUCUUAAA	Translation	1
zma-MIRX18	GRMZM2G121458_T03	MFS/sugar transport protein	3	4.206	1	20	473	492	UUUGAGAUUCGUAGCUUUUA	UAAAUGUUACAGAUCUCAAA	Translation	1
zma-MIRX18	GRMZM5G804191_T01	No conserved domains have been identified for this query sequence	3	15.078	1	20	865	884	UUUGAGAUUCGUAGCUUUUA	UAAAAGCUACAAUUCUUAGA	Translation	1
zma-MIRX18	GRMZM5G819320_T01	Toc64 isoform 1	3	15.921	1	20	632	651	UUUGAGAUUCGUAGCUUUUA	UGAAAGCUACAAUUCUCAGA	Translation	1
zma-MIRX18	GRMZM5G819320_T02	Toc64 isoform 2	3	15.921	1	20	654	673	UUUGAGAUUCGUAGCUUUUA	UGAAAGCUACAAUUCUCAGA	Translation	1
zma-MIRX18	GRMZM2G084795_T01	No conserved domains have been identified for this query sequence	3	14.647	1	21	530	551	UUUGAGAUUC-GUAGCUUUUAC	GAGAAAGCUACUGAAUCUUAAA	Translation	1
zma-MIRX18	GRMZM2G034453_T01	No conserved domains have been identified for this query sequence	3	21.511	1	19	473	492	UUUGAGAUUC-GUAGCUUUU	AAAAGCUACCGAGUUUCAAA	Translation	1
zma-MIRX19	GRMZM2G151236_T03	Putative protein kinase superfamily protein isoform 4	0.5	20.358	1	24	3274	3297	AUCUGACACAAACGAACAAGGCCU	AGGCCUUGUUCGUUUGUGUCGGAU	Cleavage	1
zma-MIRX19	GRMZM2G151236_T01	Putative protein kinase superfamily protein isoform 2	0.5	20.358	1	24	3239	3262	AUCUGACACAAACGAACAAGGCCU	AGGCCUUGUUCGUUUGUGUCGGAU	Cleavage	1
zma-MIRX19	GRMZM2G416751_T01	No conserved domains have been identified for this query sequence	0.5	23.857	1	24	1926	1949	AUCUGACACAAACGAACAAGGCCU	AGGCCUUGUUCGUUUGUGUCGGAU	Cleavage	1
zma-MIRX19	GRMZM2G448692_T01	Protein of unknown function (DUF724)	0.5	16.496	1	24	1971	1994	AUCUGACACAAACGAACAAGGCCU	AGGCCUUGUUCGUUUGUGUCGGAU	Cleavage	1
zma-MIRX19	GRMZM2G029974_T01	Endonuclease III superfamily	0.5	20.329	1	24	1861	1884	AUCUGACACAAACGAACAAGGCCU	AGGCCUUGUUCGUUUGUGUCGGAU	Cleavage	1
zma-MIRX19	GRMZM5G846198_T02	C-terminal domain of HUGT1-like	0.5	19.04	1	24	1451	1474	AUCUGACACAAACGAACAAGGCCU	AGGCCUUGUUCGUUUGUGUCGGAU	Cleavage	1
zma-MIRX19	GRMZM2G151236_T02	Putative protein kinase superfamily protein	0.5	20.358	1	24	994	1017	AUCUGACACAAACGAACAAGGCCU	AGGCCUUGUUCGUUUGUGUCGGAU	Cleavage	1
zma-MIRX19	GRMZM2G029974_T02	Endonuclease III superfamily	0.5	20.329	1	24	1201	1224	AUCUGACACAAACGAACAAGGCCU	AGGCCUUGUUCGUUUGUGUCGGAU	Cleavage	1
zma-MIRX19	GRMZM2G106190_T01	Ferredoxin-6, Precursor	0.5	20.064	1	24	1237	1260	AUCUGACACAAACGAACAAGGCCU	AGGCCUUGUUCGUUUGUGUCGGAU	Cleavage	1
zma-MIRX19	GRMZM2G125452_T03	No conserved domains have been identified for this query sequence	0.5	18.589	1	24	590	613	AUCUGACACAAACGAACAAGGCCU	AGGCCUUGUUCGUUUGUGUCGGAU	Cleavage	1
zma-MIRX19	GRMZM2G022347_T01	Pollen-specific protein C13	0.5	19.474	1	24	866	889	AUCUGACACAAACGAACAAGGCCU	AGGCCUUGUUCGUUUGUGUCGGAU	Cleavage	1
zma-MIRX19	GRMZM2G132857_T01	RNA recognition motif in eukaryotic RNA-binding protein 25	0.5	17.778	1	24	3451	3474	AUCUGACACAAACGAACAAGGCCU	AGGUCUUGUUCGUUUGUGUCGGAU	Cleavage	1
zma-MIRX19	GRMZM2G086773_T01	Helminthosporium carbonum susceptibility2	1	11.811	1	24	1114	1137	AUCUGACACAAACGAACAAGGCCU	AGGCCUUAUUCGUUUGUGUCAGAU	Cleavage	1
zma-MIRX19	GRMZM5G861357_T02	PaaI_thioesterase	2	21.927	1	24	957	980	AUCUGACACAAACGAACAAGGCCU	AGGCCUUGUUCGUUUGUAUCGGAU	Cleavage	1
zma-MIRX19	GRMZM2G014955_T01	Protein-O-fucosyltransferase 1	0.5	22.376	1	24	1687	1710	AUCUGACACAAACGAACAAGGCCU	AGGGCUUGUUCGUUUGUGUCGGAU	Cleavage	1
zma-MIRX19	GRMZM2G180847_T01	Putative bZIP transcription factor superfamily protein	1.5	19.006	1	24	1697	1720	AUCUGACACAAACGAACAAGGCCU	AGGCCUUGUUCGUUUUUGUCGGAU	Translation	1
zma-MIRX19	GRMZM2G039855_T01	No conserved domains have been identified for this query sequence	2	20.657	1	24	1748	1771	AUCUGACACAAACGAACAAGGCCU	AGGCCUUGUUCGUUUGUGCCGGAU	Cleavage	1
zma-MIRX19	GRMZM2G126062_T01	Putative oxidoreductase, aldo/keto reductase family protein isoform 2	2	22.138	1	24	1737	1760	AUCUGACACAAACGAACAAGGCCU	AGGCCUUGUUCGUUUGUAUCGGAU	Cleavage	1
zma-MIRX19	GRMZM2G011030_T01	PCI super family	2	22.914	1	24	1484	1507	AUCUGACACAAACGAACAAGGCCU	AGGCCUUGUUCGUUUGUGCCGGAU	Cleavage	1
zma-MIRX19	GRMZM2G044469_T02	Aldehyde oxidase	1.5	16.047	1	24	786	809	AUCUGACACAAACGAACAAGGCCU	AGGCCUUGUUCGUUUCUGUCGGAU	Translation	1
zma-MIRX19	GRMZM2G084063_T01	Family of metazoan zinc-binding proteins	2	22.078	1	24	849	872	AUCUGACACAAACGAACAAGGCCU	AGGCCUUGUUCGUUUGUGCCGGAU	Cleavage	1
zma-MIRX19	GRMZM2G172429_T01	Putative leucine-rich repeat receptor-like protein kinase family protein	1	19.583	1	24	3922	3945	AUCUGACACAAACGAACAAGGCCU	AGACUUUGUUCGUUUGUGUCGGAU	Cleavage	1
zma-MIRX19	GRMZM2G179459_T02	Bin/Amphiphysin/Rvs (BAR) superfamily	2	21.505	1	24	1204	1227	AUCUGACACAAACGAACAAGGCCU	GGGCCUUGUUCGUUUGUAUCGGAU	Cleavage	1
zma-MIRX19	GRMZM2G380377_T01	Putative AP2/EREBP transcription factor superfamily protein	1.5	21.662	1	24	1229	1252	AUCUGACACAAACGAACAAGGCCU	AGGUCUUAUUCGUUUGUGUCGGAU	Cleavage	1
zma-MIRX19	GRMZM5G865672_T01	No conserved domains have been identified for this query sequence	0.5	22.279	1	24	163	186	AUCUGACACAAACGAACAAGGCCU	GGGACUUGUUCGUUUGUGUCGGAU	Cleavage	1
zma-MIRX19	GRMZM2G309248_T01	No conserved domains have been identified for this query sequence	1.5	19.508	1	24	591	614	AUCUGACACAAACGAACAAGGCCU	AGUCCUUGUUCGUUUGUAUCAGAU	Cleavage	1
zma-MIRX19	GRMZM2G128176_T03	PHD finger 2 found in class II Chromodomain-Helicase-DNA binding (CHD) proteins	3	23.041	1	24	5724	5747	AUCUGACACAAACGAACAAGGCCU	AGGCCUUGUUCGUUUCUAUCGGAU	Translation	1
zma-MIRX19	GRMZM2G128176_T02	PHD finger 2 found in class II Chromodomain-Helicase-DNA binding (CHD) proteins	3	23.041	1	24	5672	5695	AUCUGACACAAACGAACAAGGCCU	AGGCCUUGUUCGUUUCUAUCGGAU	Translation	1
zma-MIRX19	GRMZM2G076484_T01	Putative DEAD-box ATP-dependent RNA helicase family protein	3	20.85	1	24	1619	1642	AUCUGACACAAACGAACAAGGCCU	AGGCCUUGUUCGUUUCUAUCGGAU	Translation	1
zma-MIRX19	GRMZM2G066341_T03	No conserved domains have been identified for this query sequence	3	15.026	1	24	1967	1990	AUCUGACACAAACGAACAAGGCCU	AGGCCUUUUUUGUUUGUGCCAGAU	Cleavage	1
zma-MIRX19	GRMZM2G066341_T01	No conserved domains have been identified for this query sequence	3	15.026	1	24	1815	1838	AUCUGACACAAACGAACAAGGCCU	AGGCCUUUUUUGUUUGUGCCAGAU	Cleavage	1
zma-MIRX19	GRMZM2G174669_T01	Dimethyladenosine transferase	2.5	20.084	1	24	1624	1647	AUCUGACACAAACGAACAAGGCCU	AGGCCUUGUUCGUUUACGUCGGAU	Translation	1
zma-MIRX19	GRMZM2G174669_T02	S-adenosylmethionine-dependent methyltransferases	2.5	20.084	1	24	1530	1553	AUCUGACACAAACGAACAAGGCCU	AGGCCUUGUUCGUUUACGUCGGAU	Translation	1
zma-MIRX19	GRMZM2G171372_T01	Sm protein D2	2.5	22.278	1	24	568	591	AUCUGACACAAACGAACAAGGCCU	AGGCCUUGUUCGUUUACGUCGGAU	Translation	1
zma-MIRX19	GRMZM2G009958_T01	No conserved domains have been identified for this query sequence	1.5	16.349	1	24	1243	1266	AUCUGACACAAACGAACAAGGCCU	AAGCCUUGUUCGUUUAUGUCGGAU	Translation	1
zma-MIRX19	GRMZM2G009958_T02	No conserved domains have been identified for this query sequence	1.5	16.349	1	24	1106	1129	AUCUGACACAAACGAACAAGGCCU	AAGCCUUGUUCGUUUAUGUCGGAU	Translation	1
zma-MIRX19	GRMZM2G171372_T02	Sm protein D2	2.5	22.278	1	24	622	645	AUCUGACACAAACGAACAAGGCCU	AGGCCUUGUUCGUUUACGUCGGAU	Translation	1
zma-MIRX19	GRMZM2G171372_T03	Sm protein D2	2.5	22.278	1	24	603	626	AUCUGACACAAACGAACAAGGCCU	AGGCCUUGUUCGUUUACGUCGGAU	Translation	1
zma-MIRX19	GRMZM2G171372_T04	Sm protein D2	2.5	22.278	1	24	582	605	AUCUGACACAAACGAACAAGGCCU	AGGCCUUGUUCGUUUACGUCGGAU	Translation	1
zma-MIRX19	GRMZM2G009958_T03	No conserved domains have been identified for this query sequence	1.5	16.349	1	24	963	986	AUCUGACACAAACGAACAAGGCCU	AAGCCUUGUUCGUUUAUGUCGGAU	Translation	1
zma-MIRX19	GRMZM5G816779_T01	No conserved domains have been identified for this query sequence	2	24.644	1	24	910	933	AUCUGACACAAACGAACAAGGCCU	AGGGCAUGUUCGUUUGUGUUGGAU	Cleavage	1
zma-MIRX19	GRMZM2G106445_T01	Wound induced protein	3	17.982	1	24	714	737	AUCUGACACAAACGAACAAGGCCU	AGGUCUUAUUCGUUUGUAUCGGAU	Cleavage	1
zma-MIRX19	GRMZM2G470740_T01	Microtubule-binding protein MIP-T3	3	20.037	1	24	2356	2379	AUCUGACACAAACGAACAAGGCCU	AGGUCUUGUUGGUUUGCGUUGGAU	Cleavage	1
zma-MIRX19	GRMZM2G016602_T04	Putative recA DNA recombination family protein	3	24.609	1	24	1596	1619	AUCUGACACAAACGAACAAGGCCU	AGACCUUGUUCGUUUCUGCCGGAU	Translation	1
zma-MIRX19	GRMZM2G016602_T03	Putative recA DNA recombination family protein isoform 1	3	24.609	1	24	1542	1565	AUCUGACACAAACGAACAAGGCCU	AGACCUUGUUCGUUUCUGCCGGAU	Translation	1
zma-MIRX19	GRMZM2G025441_T01	Peroxidase 70 Precursor	2.5	16.187	1	24	1326	1349	AUCUGACACAAACGAACAAGGCCU	AUGCCUUGUUCGUUUACGUCGGAU	Translation	1
zma-MIRX19	GRMZM2G016886_T01	Hsp70 protein	2.5	20.621	1	24	734	757	AUCUGACACAAACGAACAAGGCCU	AGACCUUGUUCGUUUACGUCGGAU	Translation	1
zma-MIRX19	GRMZM2G152041_T01	No conserved domains have been identified for this query sequence	2.5	24.297	1	24	709	732	AUCUGACACAAACGAACAAGGCCU	ACGCCUUGUUCAGUUGUGUCGGAU	Cleavage	1
zma-MIRX19	GRMZM2G176433_T01	No conserved domains have been identified for this query sequence	2.5	13.545	1	24	733	755	AUCUGACACAAACGAACAAGGCCU	AAGCCUU-UUCGUUUGUGUCGGAU	Cleavage	1
zma-MIRX19	GRMZM2G010936_T01	Nuclear protein	3	10.461	1	24	531	554	AUCUGACACAAACGAACAAGGCCU	AAGACAUGUUCGUUUGUGUCGAAU	Cleavage	1
zma-MIRX20	GRMZM2G154789_T01	No conserved domains have been identified for this query sequence	3	20.312	1	23	373	395	ACGGAUCAAAUCUAUGGUGAGAU	AAUUCGUCGUGGAUUUGAUUUGU	Cleavage	1
zma-MIRX20	GRMZM2G079236_T01	Acyl-CoA synthetase long-chain family member 3	3	18.254	1	22	2924	2945	ACGGAUCAAAUCUAUGGUGAGA	UUUUACCACAGUUUUGAUCUGU	Translation	1
zma-MIRX20	GRMZM2G156320_T02	No conserved domains have been identified for this query sequence	3	13.474	1	20	1757	1776	ACGGAUCAAAUCUAUGGUGA	UCGUCAUAAAUGUGAUCCGU	Translation	1
zma-MIRX20	GRMZM2G156320_T01	RabGAP-TBC superfamily	3	13.474	1	20	1858	1877	ACGGAUCAAAUCUAUGGUGA	UCGUCAUAAAUGUGAUCCGU	Translation	1
zma-MIRX20	GRMZM2G416836_T01	Putative trehalose phosphatase/synthase family protein	3	9.997	1	21	2068	2088	ACGGAUCAAAUCUAUGGUGAG	UUCACAAAAUAUUUGAUCCGU	Cleavage	1
