# Supplementary material for: Systematic miRNome profiling reveals differential microRNAs in transgenic maize metabolism
Source: Environ Sci Eur. 2018 Sep 19;30(1):37. doi: 10.1186/s12302-018-0168-7 (PMC6153861; doi:10.1186/s12302-018-0168-7)
Supplement: Supplementary file 9 — Additional file 9. Results of the enrichment analysis of the miRNA targets from the 15 novel miRNAs found in all four varieties. [file 12302_2018_168_MOESM9_ESM.xlsx]

## Sheet: Pathways analysis novel
Additional file 9. Results of the enrichment analysis of the miRNA targets from the 15 novel miRNAs found in all four varieties.
GO ID	Term type	Term	Number of transcripts	FDR	Transcripts assigned to OG
GO:0044255	Biological Process	Cellular lipid metabolic process	8	0.0027	GRMZM2G050705_T01 ; GRMZM2G050705_T02 ; GRMZM2G098079_T03 ; GRMZM2G098079_T02 ; GRMZM2G098079_T07 ; GRMZM2G098079_T06 ; GRMZM2G012863_T02 ; GRMZM2G158629_T03
GO:0008610	Biological Process	Lipid biosynthetic process	6	0.049	GRMZM2G098079_T03 ; GRMZM2G098079_T02 ; GRMZM2G098079_T07 ; GRMZM2G098079_T06 ; GRMZM2G012863_T02 ; GRMZM2G158629_T03
GO:0006629	Biological Process	Lipid metabolic process	8	0.16	GRMZM2G050705_T01 ; GRMZM2G050705_T02 ; GRMZM2G098079_T03 ; GRMZM2G098079_T02 ; GRMZM2G098079_T07 ; GRMZM2G098079_T06 ; GRMZM2G012863_T02 ; GRMZM2G158629_T03
GO:0055114	Biological Process	Oxidation reduction	13	0.39	GRMZM2G360529_T01 ; GRMZM2G044469_T02 ; GRMZM2G302259_T01 ; GRMZM2G181236_T02 ; GRMZM2G302259_T02 ; GRMZM2G106190_T01 ; GRMZM2G025441_T01 ; GRMZM2G126062_T01 ; GRMZM2G106906_T01 ; GRMZM2G090087_T02 ; GRMZM2G090087_T03 ; GRMZM2G351259_T01 ; GRMZM2G158629_T03
GO:0006950	Biological Process	Response to stress	14	0.39	GRMZM2G016602_T04 ; GRMZM2G016602_T03 ; GRMZM2G029974_T02 ; GRMZM2G029974_T01 ; GRMZM2G025441_T01 ; GRMZM2G524937_T01 ; GRMZM2G403620_T01 ; GRMZM2G098677_T01 ; GRMZM2G380377_T01 ; GRMZM2G059799_T01 ; GRMZM2G144002_T01 ; GRMZM2G117971_T01 ; GRMZM2G021549_T01 ; GRMZM2G027479_T02
GO:0007165	Biological Process	Signal transduction	5	0.44	GRMZM2G165418_T03 ; GRMZM2G165418_T02 ; GRMZM2G165418_T01 ; GRMZM2G156320_T01 ; GRMZM2G156320_T02
GO:0023046	Biological Process	Signaling process	5	0.47	GRMZM2G165418_T03 ; GRMZM2G165418_T02 ; GRMZM2G165418_T01 ; GRMZM2G156320_T01 ; GRMZM2G156320_T02
GO:0023060	Biological Process	Signal transmission	5	0.47	GRMZM2G165418_T03 ; GRMZM2G165418_T02 ; GRMZM2G165418_T01 ; GRMZM2G156320_T01 ; GRMZM2G156320_T02
GO:0050896	Biological Process	Response to stimulus	14	0.47	GRMZM2G016602_T04 ; GRMZM2G016602_T03 ; GRMZM2G029974_T02 ; GRMZM2G029974_T01 ; GRMZM2G025441_T01 ; GRMZM2G524937_T01 ; GRMZM2G403620_T01 ; GRMZM2G098677_T01 ; GRMZM2G380377_T01 ; GRMZM2G059799_T01 ; GRMZM2G144002_T01 ; GRMZM2G117971_T01 ; GRMZM2G021549_T01 ; GRMZM2G027479_T02
GO:0043412	Biological Process	Macromolecule modification	13	0.56	GRMZM2G151236_T03 ; GRMZM2G172429_T01 ; GRMZM2G151236_T01 ; GRMZM2G098079_T03 ; GRMZM2G098079_T02 ; GRMZM2G098079_T07 ; GRMZM2G098079_T06 ; GRMZM2G037875_T01 ; GRMZM2G174669_T02 ; GRMZM2G037875_T02 ; GRMZM2G037875_T03 ; GRMZM2G174669_T01 ; GRMZM2G086577_T02
GO:0008152	Biological Process	Metabolic process	59	0.84	GRMZM2G086773_T01 ; GRMZM2G050705_T01 ; GRMZM2G044469_T02 ; GRMZM2G172429_T01 ; GRMZM2G170958_T01 ; GRMZM2G360529_T01 ; GRMZM2G110511_T01 ; GRMZM2G132857_T01 ; GRMZM2G098079_T03 ; GRMZM2G305159_T02 ; GRMZM2G305159_T01 ; GRMZM2G050705_T02 ; GRMZM2G098079_T07 ; GRMZM2G098079_T06 ; GRMZM2G091540_T02 ; GRMZM2G012863_T02 ; GRMZM2G162931_T02 ; GRMZM2G004878_T01 ; GRMZM2G151236_T03 ; GRMZM2G313162_T01 ;…
GO:0023052	Biological Process	Signaling	7	0.84	GRMZM2G156320_T02 ; GRMZM2G156320_T01 ; GRMZM2G165418_T03 ; GRMZM2G165418_T02 ; GRMZM2G165418_T01 ; GRMZM2G128176_T03 ; GRMZM2G128176_T02
GO:0044238	Biological Process	Primary metabolic process	38	0.97	GRMZM2G050705_T01 ; GRMZM2G170958_T01 ; GRMZM2G050705_T02 ; GRMZM2G172429_T01 ; GRMZM2G132857_T01 ; GRMZM2G098079_T03 ; GRMZM2G305159_T02 ; GRMZM2G305159_T01 ; GRMZM2G098079_T07 ; GRMZM2G098079_T06 ; GRMZM2G012863_T02 ; GRMZM2G004878_T01 ; GRMZM2G086577_T02 ; GRMZM2G000686_T01 ; GRMZM2G416836_T01 ; GRMZM2G174669_T02 ; GRMZM2G151236_T03 ; GRMZM2G158629_T03 ; GRMZM2G029974_T02 ; GRMZM2G029974_T01 ;…
GO:0032774	Biological Process	RNA biosynthetic process	5	0.97	GRMZM2G170958_T01 ; GRMZM2G000686_T01 ; GRMZM2G180847_T01 ; GRMZM2G004878_T01 ; GRMZM2G380377_T01
GO:0019222	Biological Process	Regulation of metabolic process	5	0.97	GRMZM2G170958_T01 ; GRMZM2G000686_T01 ; GRMZM2G180847_T01 ; GRMZM2G004878_T01 ; GRMZM2G380377_T01
GO:0016310	Biological Process	Phosphorylation	7	0.97	GRMZM2G151236_T03 ; GRMZM2G172429_T01 ; GRMZM2G151236_T01 ; GRMZM2G037875_T01 ; GRMZM2G037875_T02 ; GRMZM2G037875_T03 ; GRMZM2G086577_T02
GO:0031323	Biological Process	Regulation of cellular metabolic process	5	0.97	GRMZM2G170958_T01 ; GRMZM2G000686_T01 ; GRMZM2G180847_T01 ; GRMZM2G004878_T01 ; GRMZM2G380377_T01
GO:0042592	Biological Process	Homeostatic process	6	0.97	GRMZM2G403620_T01 ; GRMZM2G029974_T01 ; GRMZM2G524937_T01 ; GRMZM2G144002_T01 ; GRMZM2G380377_T01 ; GRMZM2G021549_T01
GO:0044249	Biological Process	Cellular biosynthetic process	18	0.97	GRMZM2G170958_T01 ; GRMZM2G158629_T03 ; GRMZM2G302259_T02 ; GRMZM2G000686_T01 ; GRMZM2G416667_T03 ; GRMZM2G144002_T01 ; GRMZM2G416836_T01 ; GRMZM2G098079_T03 ; GRMZM2G305159_T02 ; GRMZM2G305159_T01 ; GRMZM2G098079_T07 ; GRMZM2G098079_T06 ; GRMZM2G098079_T02 ; GRMZM2G367026_T04 ; GRMZM2G012863_T02 ; GRMZM2G380377_T01 ; GRMZM2G004878_T01 ; GRMZM2G180847_T01
GO:0006807	Biological Process	Nitrogen compound metabolic process	17	0.97	GRMZM2G170958_T01 ; GRMZM2G029974_T02 ; GRMZM2G029974_T01 ; GRMZM2G016602_T04 ; GRMZM2G000686_T01 ; GRMZM2G416667_T03 ; GRMZM5G836994_T01 ; GRMZM2G380377_T01 ; GRMZM2G305159_T02 ; GRMZM2G305159_T01 ; GRMZM2G132857_T01 ; GRMZM2G367026_T04 ; GRMZM2G016602_T03 ; GRMZM2G174669_T02 ; GRMZM2G174669_T01 ; GRMZM2G004878_T01 ; GRMZM2G180847_T01
GO:0045449	Biological Process	Regulation of transcription	5	0.97	GRMZM2G170958_T01 ; GRMZM2G000686_T01 ; GRMZM2G180847_T01 ; GRMZM2G004878_T01 ; GRMZM2G380377_T01
GO:0044281	Biological Process	Small molecule metabolic process	7	0.97	GRMZM2G416667_T03 ; GRMZM2G144002_T01 ; GRMZM2G305159_T02 ; GRMZM2G305159_T01 ; GRMZM2G367026_T04 ; GRMZM2G012863_T02 ; GRMZM2G158629_T03
GO:0034645	Biological Process	Cellular macromolecule biosynthetic process	11	0.97	GRMZM2G170958_T01 ; GRMZM2G302259_T02 ; GRMZM2G000686_T01 ; GRMZM2G144002_T01 ; GRMZM2G380377_T01 ; GRMZM2G098079_T03 ; GRMZM2G098079_T02 ; GRMZM2G098079_T07 ; GRMZM2G098079_T06 ; GRMZM2G004878_T01 ; GRMZM2G180847_T01
GO:0050826	Biological Process	Response to freezing	6	0.97	GRMZM2G403620_T01 ; GRMZM2G029974_T01 ; GRMZM2G524937_T01 ; GRMZM2G144002_T01 ; GRMZM2G380377_T01 ; GRMZM2G021549_T01
GO:0050789	Biological Process	Regulation of biological process	10	0.97	GRMZM2G170958_T01 ; GRMZM2G156320_T02 ; GRMZM2G000686_T01 ; GRMZM2G156320_T01 ; GRMZM2G380377_T01 ; GRMZM2G165418_T03 ; GRMZM2G165418_T02 ; GRMZM2G165418_T01 ; GRMZM2G004878_T01 ; GRMZM2G180847_T01
GO:0080090	Biological Process	Regulation of primary metabolic process	5	0.97	GRMZM2G170958_T01 ; GRMZM2G000686_T01 ; GRMZM2G180847_T01 ; GRMZM2G004878_T01 ; GRMZM2G380377_T01
GO:0044267	Biological Process	Cellular protein metabolic process	13	0.97	GRMZM2G151236_T03 ; GRMZM2G172429_T01 ; GRMZM2G302259_T02 ; GRMZM2G151236_T01 ; GRMZM2G098079_T03 ; GRMZM2G098079_T02 ; GRMZM2G113340_T01 ; GRMZM2G098079_T07 ; GRMZM2G098079_T06 ; GRMZM2G037875_T01 ; GRMZM2G037875_T02 ; GRMZM2G037875_T03 ; GRMZM2G086577_T02
GO:0044260	Biological Process	Cellular macromolecule metabolic process	27	0.97	GRMZM2G170958_T01 ; GRMZM2G172429_T01 ; GRMZM2G098079_T03 ; GRMZM2G098079_T02 ; GRMZM2G151236_T03 ; GRMZM2G098079_T07 ; GRMZM2G098079_T06 ; GRMZM2G004878_T01 ; GRMZM2G086577_T02 ; GRMZM2G000686_T01 ; GRMZM2G174669_T02 ; GRMZM2G174669_T01 ; GRMZM2G029974_T02 ; GRMZM2G029974_T01 ; GRMZM2G302259_T02 ; GRMZM2G016602_T04 ; GRMZM2G144002_T01 ; GRMZM2G380377_T01 ; GRMZM2G113340_T01 ; GRMZM2G016602_T03 ;…
GO:0060255	Biological Process	Regulation of macromolecule metabolic process	5	0.97	GRMZM2G170958_T01 ; GRMZM2G000686_T01 ; GRMZM2G180847_T01 ; GRMZM2G004878_T01 ; GRMZM2G380377_T01
GO:0010467	Biological Process	Gene expression	10	0.97	GRMZM2G170958_T01 ; GRMZM5G836994_T01 ; GRMZM2G302259_T02 ; GRMZM2G000686_T01 ; GRMZM2G132857_T01 ; GRMZM2G380377_T01 ; GRMZM2G174669_T02 ; GRMZM2G174669_T01 ; GRMZM2G004878_T01 ; GRMZM2G180847_T01
GO:0065007	Biological Process	Biological regulation	16	0.97	GRMZM2G170958_T01 ; GRMZM2G403620_T01 ; GRMZM2G029974_T01 ; GRMZM2G156320_T02 ; GRMZM2G524937_T01 ; GRMZM2G000686_T01 ; GRMZM2G156320_T01 ; GRMZM2G144002_T01 ; GRMZM2G380377_T01 ; GRMZM2G165418_T03 ; GRMZM2G165418_T02 ; GRMZM2G165418_T01 ; GRMZM2G021549_T01 ; GRMZM2G180847_T01 ; GRMZM2G004878_T01 ; GRMZM2G073882_T01
GO:0031326	Biological Process	Regulation of cellular biosynthetic process	5	0.97	GRMZM2G170958_T01 ; GRMZM2G000686_T01 ; GRMZM2G180847_T01 ; GRMZM2G004878_T01 ; GRMZM2G380377_T01
GO:0065008	Biological Process	Regulation of biological quality	6	0.97	GRMZM2G403620_T01 ; GRMZM2G029974_T01 ; GRMZM2G524937_T01 ; GRMZM2G144002_T01 ; GRMZM2G380377_T01 ; GRMZM2G021549_T01
GO:0010468	Biological Process	Regulation of gene expression	5	0.97	GRMZM2G170958_T01 ; GRMZM2G000686_T01 ; GRMZM2G180847_T01 ; GRMZM2G004878_T01 ; GRMZM2G380377_T01
GO:0006468	Biological Process	Protein amino acid phosphorylation	7	0.97	GRMZM2G151236_T03 ; GRMZM2G172429_T01 ; GRMZM2G151236_T01 ; GRMZM2G037875_T01 ; GRMZM2G037875_T02 ; GRMZM2G037875_T03 ; GRMZM2G086577_T02
GO:0032501	Biological Process	Multicellular organismal process	6	0.97	GRMZM2G403620_T01 ; GRMZM2G029974_T01 ; GRMZM2G524937_T01 ; GRMZM2G144002_T01 ; GRMZM2G380377_T01 ; GRMZM2G021549_T01
GO:0006139	Biological Process	Nucleobase, nucleoside, nucleotide and nucleic acid metabolic process	17	0.97	GRMZM2G170958_T01 ; GRMZM2G029974_T02 ; GRMZM2G029974_T01 ; GRMZM2G016602_T04 ; GRMZM2G000686_T01 ; GRMZM2G416667_T03 ; GRMZM5G836994_T01 ; GRMZM2G380377_T01 ; GRMZM2G305159_T02 ; GRMZM2G305159_T01 ; GRMZM2G132857_T01 ; GRMZM2G367026_T04 ; GRMZM2G016602_T03 ; GRMZM2G174669_T02 ; GRMZM2G174669_T01 ; GRMZM2G004878_T01 ; GRMZM2G180847_T01
GO:0019219	Biological Process	Regulation of nucleobase, nucleoside, nucleotide and nucleic acid metabolic process	5	0.97	GRMZM2G170958_T01 ; GRMZM2G000686_T01 ; GRMZM2G180847_T01 ; GRMZM2G004878_T01 ; GRMZM2G380377_T01
GO:0043687	Biological Process	Post-translational protein modification	7	0.97	GRMZM2G151236_T03 ; GRMZM2G172429_T01 ; GRMZM2G151236_T01 ; GRMZM2G037875_T01 ; GRMZM2G037875_T02 ; GRMZM2G037875_T03 ; GRMZM2G086577_T02
GO:0006810	Biological Process	Transport	6	0.97	GRMZM2G083725_T01 ; GRMZM2G157043_T02 ; GRMZM2G095326_T01 ; GRMZM2G157043_T01 ; GRMZM2G305159_T02 ; GRMZM2G305159_T01
GO:0009889	Biological Process	Regulation of biosynthetic process	5	0.97	GRMZM2G170958_T01 ; GRMZM2G000686_T01 ; GRMZM2G180847_T01 ; GRMZM2G004878_T01 ; GRMZM2G380377_T01
GO:0006464	Biological Process	Protein modification process	11	0.97	GRMZM2G086577_T02 ; GRMZM2G172429_T01 ; GRMZM2G151236_T01 ; GRMZM2G098079_T03 ; GRMZM2G098079_T02 ; GRMZM2G098079_T07 ; GRMZM2G098079_T06 ; GRMZM2G037875_T01 ; GRMZM2G037875_T02 ; GRMZM2G037875_T03 ; GRMZM2G151236_T03
GO:0050794	Biological Process	Regulation of cellular process	10	0.97	GRMZM2G170958_T01 ; GRMZM2G156320_T02 ; GRMZM2G000686_T01 ; GRMZM2G156320_T01 ; GRMZM2G380377_T01 ; GRMZM2G165418_T03 ; GRMZM2G165418_T02 ; GRMZM2G165418_T01 ; GRMZM2G004878_T01 ; GRMZM2G180847_T01
GO:0009058	Biological Process	Biosynthetic process	18	0.97	GRMZM2G170958_T01 ; GRMZM2G158629_T03 ; GRMZM2G302259_T02 ; GRMZM2G000686_T01 ; GRMZM2G416667_T03 ; GRMZM2G144002_T01 ; GRMZM2G416836_T01 ; GRMZM2G098079_T03 ; GRMZM2G305159_T02 ; GRMZM2G305159_T01 ; GRMZM2G098079_T07 ; GRMZM2G098079_T06 ; GRMZM2G098079_T02 ; GRMZM2G367026_T04 ; GRMZM2G012863_T02 ; GRMZM2G380377_T01 ; GRMZM2G004878_T01 ; GRMZM2G180847_T01
GO:0051171	Biological Process	Regulation of nitrogen compound metabolic process	5	0.97	GRMZM2G170958_T01 ; GRMZM2G000686_T01 ; GRMZM2G180847_T01 ; GRMZM2G004878_T01 ; GRMZM2G380377_T01
GO:0042309	Biological Process	Homoiothermy	6	0.97	GRMZM2G403620_T01 ; GRMZM2G029974_T01 ; GRMZM2G524937_T01 ; GRMZM2G144002_T01 ; GRMZM2G380377_T01 ; GRMZM2G021549_T01
GO:0009266	Biological Process	Response to temperature stimulus	6	0.97	GRMZM2G403620_T01 ; GRMZM2G029974_T01 ; GRMZM2G524937_T01 ; GRMZM2G144002_T01 ; GRMZM2G380377_T01 ; GRMZM2G021549_T01
GO:0009409	Biological Process	Response to cold	6	0.97	GRMZM2G403620_T01 ; GRMZM2G029974_T01 ; GRMZM2G524937_T01 ; GRMZM2G144002_T01 ; GRMZM2G380377_T01 ; GRMZM2G021549_T01
GO:0001659	Biological Process	Temperature homeostasis	6	0.97	GRMZM2G403620_T01 ; GRMZM2G029974_T01 ; GRMZM2G524937_T01 ; GRMZM2G144002_T01 ; GRMZM2G380377_T01 ; GRMZM2G021549_T01
GO:0051234	Biological Process	Establishment of localization	6	0.97	GRMZM2G083725_T01 ; GRMZM2G157043_T02 ; GRMZM2G095326_T01 ; GRMZM2G157043_T01 ; GRMZM2G305159_T02 ; GRMZM2G305159_T01
GO:0009059	Biological Process	Macromolecule biosynthetic process	11	0.97	GRMZM2G170958_T01 ; GRMZM2G302259_T02 ; GRMZM2G000686_T01 ; GRMZM2G144002_T01 ; GRMZM2G380377_T01 ; GRMZM2G098079_T03 ; GRMZM2G098079_T02 ; GRMZM2G098079_T07 ; GRMZM2G098079_T06 ; GRMZM2G004878_T01 ; GRMZM2G180847_T01
GO:0051179	Biological Process	Localization	6	0.97	GRMZM2G083725_T01 ; GRMZM2G157043_T02 ; GRMZM2G095326_T01 ; GRMZM2G157043_T01 ; GRMZM2G305159_T02 ; GRMZM2G305159_T01
GO:0016070	Biological Process	RNA metabolic process	9	0.97	GRMZM2G170958_T01 ; GRMZM5G836994_T01 ; GRMZM2G000686_T01 ; GRMZM2G132857_T01 ; GRMZM2G380377_T01 ; GRMZM2G174669_T02 ; GRMZM2G174669_T01 ; GRMZM2G004878_T01 ; GRMZM2G180847_T01
GO:0009628	Biological Process	Response to abiotic stimulus	6	0.97	GRMZM2G403620_T01 ; GRMZM2G029974_T01 ; GRMZM2G524937_T01 ; GRMZM2G144002_T01 ; GRMZM2G380377_T01 ; GRMZM2G021549_T01
GO:0048871	Biological Process	Multicellular organismal homeostasis	6	0.97	GRMZM2G403620_T01 ; GRMZM2G029974_T01 ; GRMZM2G524937_T01 ; GRMZM2G144002_T01 ; GRMZM2G380377_T01 ; GRMZM2G021549_T01
GO:0019538	Biological Process	Protein metabolic process	16	0.97	GRMZM2G073882_T01 ; GRMZM2G151236_T03 ; GRMZM2G172429_T01 ; GRMZM2G302259_T02 ; GRMZM2G027282_T02 ; GRMZM2G098079_T03 ; GRMZM2G098079_T02 ; GRMZM2G113340_T01 ; GRMZM2G098079_T07 ; GRMZM2G098079_T06 ; GRMZM2G151236_T01 ; GRMZM2G037875_T01 ; GRMZM2G037875_T02 ; GRMZM2G037875_T03 ; GRMZM2G158629_T03 ; GRMZM2G086577_T02
GO:0051252	Biological Process	Regulation of RNA metabolic process	5	0.97	GRMZM2G170958_T01 ; GRMZM2G000686_T01 ; GRMZM2G180847_T01 ; GRMZM2G004878_T01 ; GRMZM2G380377_T01
GO:0044237	Biological Process	Cellular metabolic process	41	0.97	GRMZM2G086773_T01 ; GRMZM2G050705_T01 ; GRMZM2G050705_T02 ; GRMZM2G172429_T01 ; GRMZM2G170958_T01 ; GRMZM2G132857_T01 ; GRMZM2G098079_T03 ; GRMZM2G305159_T02 ; GRMZM2G305159_T01 ; GRMZM2G098079_T07 ; GRMZM2G098079_T06 ; GRMZM2G012863_T02 ; GRMZM2G162931_T02 ; GRMZM2G004878_T01 ; GRMZM2G086577_T02 ; GRMZM2G000686_T01 ; GRMZM2G124820_T01 ; GRMZM2G416836_T01 ; GRMZM2G174669_T02 ; GRMZM2G151236_T03 ;…
GO:0043170	Biological Process	Macromolecule metabolic process	30	0.97	GRMZM2G170958_T01 ; GRMZM2G172429_T01 ; GRMZM2G098079_T03 ; GRMZM2G098079_T02 ; GRMZM2G098079_T07 ; GRMZM2G098079_T06 ; GRMZM2G004878_T01 ; GRMZM2G086577_T02 ; GRMZM2G000686_T01 ; GRMZM2G174669_T02 ; GRMZM2G151236_T03 ; GRMZM2G158629_T03 ; GRMZM2G029974_T02 ; GRMZM2G029974_T01 ; GRMZM2G302259_T02 ; GRMZM2G016602_T04 ; GRMZM2G144002_T01 ; GRMZM2G380377_T01 ; GRMZM2G113340_T01 ; GRMZM2G016602_T03 ;…
GO:0006355	Biological Process	Regulation of transcription, DNA-dependent	5	0.97	GRMZM2G170958_T01 ; GRMZM2G000686_T01 ; GRMZM2G180847_T01 ; GRMZM2G004878_T01 ; GRMZM2G380377_T01
GO:0006796	Biological Process	Phosphate metabolic process	7	0.97	GRMZM2G151236_T03 ; GRMZM2G172429_T01 ; GRMZM2G151236_T01 ; GRMZM2G037875_T01 ; GRMZM2G037875_T02 ; GRMZM2G037875_T03 ; GRMZM2G086577_T02
GO:0010556	Biological Process	Regulation of macromolecule biosynthetic process	5	0.97	GRMZM2G170958_T01 ; GRMZM2G000686_T01 ; GRMZM2G180847_T01 ; GRMZM2G004878_T01 ; GRMZM2G380377_T01
GO:0006350	Biological Process	Transcription	5	0.97	GRMZM2G170958_T01 ; GRMZM2G000686_T01 ; GRMZM2G180847_T01 ; GRMZM2G004878_T01 ; GRMZM2G380377_T01
GO:0006351	Biological Process	Transcription, DNA-dependent	5	0.97	GRMZM2G170958_T01 ; GRMZM2G000686_T01 ; GRMZM2G180847_T01 ; GRMZM2G004878_T01 ; GRMZM2G380377_T01
GO:0006793	Biological Process	Phosphorus metabolic process	7	0.97	GRMZM2G151236_T03 ; GRMZM2G172429_T01 ; GRMZM2G151236_T01 ; GRMZM2G037875_T01 ; GRMZM2G037875_T02 ; GRMZM2G037875_T03 ; GRMZM2G086577_T02
GO:0009987	Biological Process	Cellular process	48	0.97	GRMZM2G086773_T01 ; GRMZM2G050705_T01 ; GRMZM2G050705_T02 ; GRMZM2G172429_T01 ; GRMZM2G170958_T01 ; GRMZM2G098677_T01 ; GRMZM2G132857_T01 ; GRMZM2G098079_T03 ; GRMZM2G305159_T02 ; GRMZM2G305159_T01 ; GRMZM2G098079_T07 ; GRMZM2G098079_T06 ; GRMZM2G012863_T02 ; GRMZM2G162931_T02 ; GRMZM2G004878_T01 ; GRMZM2G151236_T03 ; GRMZM2G000686_T01 ; GRMZM2G124820_T01 ; GRMZM2G416836_T01 ; GRMZM2G086577_T02 ;…
GO:0016746	Molecular Function	Transferase activity, transferring acyl groups	7	0.0064	GRMZM2G033926_T03 ; GRMZM2G098079_T03 ; GRMZM2G098079_T02 ; GRMZM2G098079_T07 ; GRMZM2G098079_T06 ; GRMZM2G012863_T02 ; GRMZM2G158629_T03
GO:0003824	Molecular Function	Catalytic activity	64	0.0064	GRMZM2G086773_T01 ; GRMZM2G050705_T01 ; GRMZM2G044469_T02 ; GRMZM2G025441_T01 ; GRMZM2G172429_T01 ; GRMZM2G144002_T01 ; GRMZM2G360529_T01 ; GRMZM2G098677_T01 ; GRMZM2G416667_T03 ; GRMZM2G098079_T03 ; GRMZM2G305159_T02 ; GRMZM2G703928_T03 ; GRMZM2G050705_T02 ; GRMZM2G098079_T07 ; GRMZM2G098079_T06 ; GRMZM2G091540_T02 ; GRMZM2G012863_T02 ; GRMZM2G146437_T01 ; GRMZM2G047590_T03 ; GRMZM2G703928_T01 ;…
GO:0016887	Molecular Function	ATPase activity	7	0.047	GRMZM2G016602_T04 ; GRMZM2G076484_T01 ; GRMZM2G027282_T02 ; GRMZM2G305159_T01 ; GRMZM2G016602_T03 ; GRMZM2G305159_T02 ; GRMZM2G047949_T01
GO:0042623	Molecular Function	ATPase activity, coupled	6	0.047	GRMZM2G016602_T04 ; GRMZM2G076484_T01 ; GRMZM2G305159_T01 ; GRMZM2G016602_T03 ; GRMZM2G305159_T02 ; GRMZM2G047949_T01
GO:0016740	Molecular Function	Transferase activity	24	0.096	GRMZM2G050705_T01 ; GRMZM2G050705_T02 ; GRMZM2G172429_T01 ; GRMZM2G110511_T01 ; GRMZM2G098079_T03 ; GRMZM2G098079_T02 ; GRMZM2G098079_T07 ; GRMZM2G098079_T06 ; GRMZM2G012863_T02 ; GRMZM2G146437_T01 ; GRMZM2G151236_T03 ; GRMZM2G119249_T02 ; GRMZM2G119249_T03 ; GRMZM2G174669_T02 ; GRMZM2G174669_T01 ; GRMZM2G158629_T03 ; GRMZM2G033926_T03 ; GRMZM2G086577_T02 ; GRMZM2G151236_T01 ; GRMZM2G144002_T01 ;…
GO:0030234	Molecular Function	Enzyme regulator activity	5	0.1	GRMZM2G165418_T03 ; GRMZM2G165418_T02 ; GRMZM2G165418_T01 ; GRMZM2G156320_T01 ; GRMZM2G156320_T02
GO:0000166	Molecular Function	Nucleotide binding	22	0.24	GRMZM2G172429_T01 ; GRMZM2G098677_T01 ; GRMZM2G305159_T02 ; GRMZM2G305159_T01 ; GRMZM2G086577_T02 ; GRMZM2G119249_T02 ; GRMZM2G119249_T03 ; GRMZM2G007258_T02 ; GRMZM2G151236_T03 ; GRMZM2G007258_T01 ; GRMZM2G301884_T01 ; GRMZM2G151236_T01 ; GRMZM2G016602_T04 ; GRMZM2G016602_T03 ; GRMZM2G037875_T01 ; GRMZM2G037875_T02 ; GRMZM2G037875_T03 ; GRMZM2G076484_T01 ; GRMZM2G027282_T02 ; GRMZM2G047949_T01 ;…
GO:0016818	Molecular Function	Hydrolase activity, acting on acid anhydrides, in phosphorus-containing anhydrides	9	0.24	GRMZM2G301884_T01 ; GRMZM2G016602_T04 ; GRMZM2G076484_T01 ; GRMZM2G027282_T02 ; GRMZM2G305159_T01 ; GRMZM2G098677_T01 ; GRMZM2G305159_T02 ; GRMZM2G047949_T01 ; GRMZM2G016602_T03
GO:0016817	Molecular Function	Hydrolase activity, acting on acid anhydrides	9	0.24	GRMZM2G301884_T01 ; GRMZM2G016602_T04 ; GRMZM2G076484_T01 ; GRMZM2G027282_T02 ; GRMZM2G305159_T01 ; GRMZM2G098677_T01 ; GRMZM2G305159_T02 ; GRMZM2G047949_T01 ; GRMZM2G016602_T03
GO:0005524	Molecular Function	ATP binding	19	0.24	GRMZM2G090087_T03 ; GRMZM2G172429_T01 ; GRMZM2G119249_T02 ; GRMZM2G119249_T03 ; GRMZM2G016602_T04 ; GRMZM2G076484_T01 ; GRMZM2G027282_T02 ; GRMZM2G047949_T01 ; GRMZM2G098677_T01 ; GRMZM2G305159_T02 ; GRMZM2G305159_T01 ; GRMZM2G016602_T03 ; GRMZM2G151236_T01 ; GRMZM2G086577_T02 ; GRMZM2G037875_T01 ; GRMZM2G037875_T02 ; GRMZM2G037875_T03 ; GRMZM2G090087_T02 ; GRMZM2G151236_T03
GO:0032559	Molecular Function	Adenyl ribonucleotide binding	19	0.24	GRMZM2G090087_T03 ; GRMZM2G172429_T01 ; GRMZM2G119249_T02 ; GRMZM2G119249_T03 ; GRMZM2G016602_T04 ; GRMZM2G076484_T01 ; GRMZM2G027282_T02 ; GRMZM2G047949_T01 ; GRMZM2G098677_T01 ; GRMZM2G305159_T02 ; GRMZM2G305159_T01 ; GRMZM2G016602_T03 ; GRMZM2G151236_T01 ; GRMZM2G086577_T02 ; GRMZM2G037875_T01 ; GRMZM2G037875_T02 ; GRMZM2G037875_T03 ; GRMZM2G090087_T02 ; GRMZM2G151236_T03
GO:0016491	Molecular Function	Oxidoreductase activity	13	0.24	GRMZM5G862955_T01 ; GRMZM2G360529_T01 ; GRMZM2G044469_T02 ; GRMZM2G302259_T01 ; GRMZM2G181236_T02 ; GRMZM2G302259_T02 ; GRMZM2G025441_T01 ; GRMZM2G126062_T01 ; GRMZM2G106906_T01 ; GRMZM2G090087_T02 ; GRMZM2G090087_T03 ; GRMZM2G351259_T01 ; GRMZM2G158629_T03
GO:0009055	Molecular Function	Electron carrier activity	5	0.24	GRMZM2G106190_T01 ; GRMZM2G351259_T01 ; GRMZM2G302259_T01 ; GRMZM2G181236_T02 ; GRMZM2G302259_T02
GO:0030554	Molecular Function	Adenyl nucleotide binding	19	0.24	GRMZM2G090087_T03 ; GRMZM2G172429_T01 ; GRMZM2G119249_T02 ; GRMZM2G119249_T03 ; GRMZM2G016602_T04 ; GRMZM2G076484_T01 ; GRMZM2G027282_T02 ; GRMZM2G047949_T01 ; GRMZM2G098677_T01 ; GRMZM2G305159_T02 ; GRMZM2G305159_T01 ; GRMZM2G016602_T03 ; GRMZM2G151236_T01 ; GRMZM2G086577_T02 ; GRMZM2G037875_T01 ; GRMZM2G037875_T02 ; GRMZM2G037875_T03 ; GRMZM2G090087_T02 ; GRMZM2G151236_T03
GO:0001883	Molecular Function	Purine nucleoside binding	19	0.24	GRMZM2G090087_T03 ; GRMZM2G172429_T01 ; GRMZM2G119249_T02 ; GRMZM2G119249_T03 ; GRMZM2G016602_T04 ; GRMZM2G076484_T01 ; GRMZM2G027282_T02 ; GRMZM2G047949_T01 ; GRMZM2G098677_T01 ; GRMZM2G305159_T02 ; GRMZM2G305159_T01 ; GRMZM2G016602_T03 ; GRMZM2G151236_T01 ; GRMZM2G086577_T02 ; GRMZM2G037875_T01 ; GRMZM2G037875_T02 ; GRMZM2G037875_T03 ; GRMZM2G090087_T02 ; GRMZM2G151236_T03
GO:0001882	Molecular Function	Nucleoside binding	19	0.24	GRMZM2G090087_T03 ; GRMZM2G172429_T01 ; GRMZM2G119249_T02 ; GRMZM2G119249_T03 ; GRMZM2G016602_T04 ; GRMZM2G076484_T01 ; GRMZM2G027282_T02 ; GRMZM2G047949_T01 ; GRMZM2G098677_T01 ; GRMZM2G305159_T02 ; GRMZM2G305159_T01 ; GRMZM2G016602_T03 ; GRMZM2G151236_T01 ; GRMZM2G086577_T02 ; GRMZM2G037875_T01 ; GRMZM2G037875_T02 ; GRMZM2G037875_T03 ; GRMZM2G090087_T02 ; GRMZM2G151236_T03
GO:0016462	Molecular Function	Pyrophosphatase activity	9	0.24	GRMZM2G301884_T01 ; GRMZM2G016602_T04 ; GRMZM2G076484_T01 ; GRMZM2G027282_T02 ; GRMZM2G305159_T01 ; GRMZM2G098677_T01 ; GRMZM2G305159_T02 ; GRMZM2G047949_T01 ; GRMZM2G016602_T03
GO:0017111	Molecular Function	Nucleoside-triphosphatase activity	9	0.24	GRMZM2G301884_T01 ; GRMZM2G016602_T04 ; GRMZM2G076484_T01 ; GRMZM2G027282_T02 ; GRMZM2G305159_T01 ; GRMZM2G098677_T01 ; GRMZM2G305159_T02 ; GRMZM2G047949_T01 ; GRMZM2G016602_T03
GO:0032555	Molecular Function	Purine ribonucleotide binding	19	0.34	GRMZM2G090087_T03 ; GRMZM2G172429_T01 ; GRMZM2G119249_T02 ; GRMZM2G119249_T03 ; GRMZM2G016602_T04 ; GRMZM2G076484_T01 ; GRMZM2G027282_T02 ; GRMZM2G047949_T01 ; GRMZM2G098677_T01 ; GRMZM2G305159_T02 ; GRMZM2G305159_T01 ; GRMZM2G016602_T03 ; GRMZM2G151236_T01 ; GRMZM2G086577_T02 ; GRMZM2G037875_T01 ; GRMZM2G037875_T02 ; GRMZM2G037875_T03 ; GRMZM2G090087_T02 ; GRMZM2G151236_T03
GO:0032553	Molecular Function	Ribonucleotide binding	19	0.34	GRMZM2G090087_T03 ; GRMZM2G172429_T01 ; GRMZM2G119249_T02 ; GRMZM2G119249_T03 ; GRMZM2G016602_T04 ; GRMZM2G076484_T01 ; GRMZM2G027282_T02 ; GRMZM2G047949_T01 ; GRMZM2G098677_T01 ; GRMZM2G305159_T02 ; GRMZM2G305159_T01 ; GRMZM2G016602_T03 ; GRMZM2G151236_T01 ; GRMZM2G086577_T02 ; GRMZM2G037875_T01 ; GRMZM2G037875_T02 ; GRMZM2G037875_T03 ; GRMZM2G090087_T02 ; GRMZM2G151236_T03
GO:0017076	Molecular Function	Purine nucleotide binding	19	0.44	GRMZM2G090087_T03 ; GRMZM2G172429_T01 ; GRMZM2G119249_T02 ; GRMZM2G119249_T03 ; GRMZM2G016602_T04 ; GRMZM2G076484_T01 ; GRMZM2G027282_T02 ; GRMZM2G047949_T01 ; GRMZM2G098677_T01 ; GRMZM2G305159_T02 ; GRMZM2G305159_T01 ; GRMZM2G016602_T03 ; GRMZM2G151236_T01 ; GRMZM2G086577_T02 ; GRMZM2G037875_T01 ; GRMZM2G037875_T02 ; GRMZM2G037875_T03 ; GRMZM2G090087_T02 ; GRMZM2G151236_T03
GO:0050825	Molecular Function	Ice binding	6	0.52	GRMZM2G403620_T01 ; GRMZM2G029974_T01 ; GRMZM2G524937_T01 ; GRMZM2G144002_T01 ; GRMZM2G380377_T01 ; GRMZM2G021549_T01
GO:0050824	Molecular Function	Water binding	6	0.52	GRMZM2G403620_T01 ; GRMZM2G029974_T01 ; GRMZM2G524937_T01 ; GRMZM2G144002_T01 ; GRMZM2G380377_T01 ; GRMZM2G021549_T01
GO:0016773	Molecular Function	Phosphotransferase activity, alcohol group as acceptor	9	0.53	GRMZM2G151236_T03 ; GRMZM2G172429_T01 ; GRMZM2G119249_T03 ; GRMZM2G119249_T02 ; GRMZM2G151236_T01 ; GRMZM2G037875_T01 ; GRMZM2G037875_T02 ; GRMZM2G037875_T03 ; GRMZM2G086577_T02
GO:0016301	Molecular Function	Kinase activity	9	0.6	GRMZM2G151236_T03 ; GRMZM2G172429_T01 ; GRMZM2G119249_T03 ; GRMZM2G119249_T02 ; GRMZM2G151236_T01 ; GRMZM2G037875_T01 ; GRMZM2G037875_T02 ; GRMZM2G037875_T03 ; GRMZM2G086577_T02
GO:0004672	Molecular Function	Protein kinase activity	7	0.66	GRMZM2G151236_T03 ; GRMZM2G172429_T01 ; GRMZM2G151236_T01 ; GRMZM2G037875_T01 ; GRMZM2G037875_T02 ; GRMZM2G037875_T03 ; GRMZM2G086577_T02
GO:0016772	Molecular Function	Transferase activity, transferring phosphorus-containing groups	10	0.7	GRMZM2G151236_T03 ; GRMZM2G172429_T01 ; GRMZM2G119249_T03 ; GRMZM2G119249_T02 ; GRMZM2G144002_T01 ; GRMZM2G151236_T01 ; GRMZM2G037875_T01 ; GRMZM2G037875_T02 ; GRMZM2G037875_T03 ; GRMZM2G086577_T02
GO:0005215	Molecular Function	Transporter activity	6	0.83	GRMZM5G862955_T01 ; GRMZM2G157043_T02 ; GRMZM2G095326_T01 ; GRMZM2G157043_T01 ; GRMZM2G305159_T02 ; GRMZM2G305159_T01
GO:0016787	Molecular Function	Hydrolase activity	14	0.97	GRMZM2G301884_T01 ; GRMZM2G016602_T04 ; GRMZM2G076484_T01 ; GRMZM2G027282_T02 ; GRMZM2G416667_T03 ; GRMZM2G098677_T01 ; GRMZM2G305159_T02 ; GRMZM2G305159_T01 ; GRMZM2G016602_T03 ; GRMZM2G047949_T01 ; GRMZM2G091540_T02 ; GRMZM2G091540_T01 ; GRMZM2G158629_T03 ; GRMZM2G073882_T01
GO:0005515	Molecular Function	Protein binding	10	0.97	GRMZM2G172429_T01 ; GRMZM2G091540_T02 ; GRMZM2G091540_T01 ; GRMZM2G466270_T01 ; GRMZM2G113340_T01 ; GRMZM2G128176_T03 ; GRMZM2G128176_T02 ; GRMZM2G180847_T01 ; GRMZM2G392320_T01 ; GRMZM2G073882_T01
GO:0003677	Molecular Function	DNA binding	11	0.97	GRMZM2G170958_T01 ; GRMZM2G403620_T01 ; GRMZM2G016602_T04 ; GRMZM2G000686_T01 ; GRMZM2G016602_T03 ; GRMZM2G380377_T01 ; GRMZM2G128176_T03 ; GRMZM2G128176_T02 ; GRMZM2G027914_T01 ; GRMZM2G004878_T01 ; GRMZM2G180847_T01
GO:0046914	Molecular Function	Transition metal ion binding	12	0.97	GRMZM2G360529_T01 ; GRMZM2G181236_T02 ; GRMZM2G025441_T01 ; GRMZM2G392320_T01 ; GRMZM2G466270_T01 ; GRMZM5G862955_T01 ; GRMZM2G128176_T03 ; GRMZM2G128176_T02 ; GRMZM2G034372_T01 ; GRMZM2G037875_T01 ; GRMZM2G037875_T02 ; GRMZM2G351259_T01
GO:0046872	Molecular Function	Metal ion binding	12	0.97	GRMZM2G360529_T01 ; GRMZM2G181236_T02 ; GRMZM2G025441_T01 ; GRMZM2G392320_T01 ; GRMZM2G466270_T01 ; GRMZM5G862955_T01 ; GRMZM2G128176_T03 ; GRMZM2G128176_T02 ; GRMZM2G034372_T01 ; GRMZM2G037875_T01 ; GRMZM2G037875_T02 ; GRMZM2G351259_T01
GO:0005488	Molecular Function	Binding	57	0.97	GRMZM2G086773_T01 ; GRMZM2G050705_T01 ; GRMZM2G083725_T01 ; GRMZM2G050705_T02 ; GRMZM2G403620_T01 ; GRMZM2G170958_T01 ; GRMZM2G524937_T01 ; GRMZM2G098677_T01 ; GRMZM2G466270_T01 ; GRMZM2G305159_T02 ; GRMZM2G305159_T01 ; GRMZM2G025441_T01 ; GRMZM2G034372_T01 ; GRMZM2G027914_T01 ; GRMZM2G004878_T01 ; GRMZM2G086577_T02 ; GRMZM2G301884_T01 ; GRMZM2G303915_T02 ; GRMZM2G172429_T01 ; GRMZM2G119249_T02 ;…
GO:0043169	Molecular Function	Cation binding	12	0.97	GRMZM2G360529_T01 ; GRMZM2G181236_T02 ; GRMZM2G025441_T01 ; GRMZM2G392320_T01 ; GRMZM2G466270_T01 ; GRMZM5G862955_T01 ; GRMZM2G128176_T03 ; GRMZM2G128176_T02 ; GRMZM2G034372_T01 ; GRMZM2G037875_T01 ; GRMZM2G037875_T02 ; GRMZM2G351259_T01
GO:0043167	Molecular Function	Ion binding	12	0.97	GRMZM2G360529_T01 ; GRMZM2G181236_T02 ; GRMZM2G025441_T01 ; GRMZM2G392320_T01 ; GRMZM2G466270_T01 ; GRMZM5G862955_T01 ; GRMZM2G128176_T03 ; GRMZM2G128176_T02 ; GRMZM2G034372_T01 ; GRMZM2G037875_T01 ; GRMZM2G037875_T02 ; GRMZM2G351259_T01
GO:0003676	Molecular Function	Nucleic acid binding	16	0.97	GRMZM2G170958_T01 ; GRMZM2G303915_T02 ; GRMZM2G403620_T01 ; GRMZM2G016602_T04 ; GRMZM2G076484_T01 ; GRMZM2G000686_T01 ; GRMZM2G132857_T01 ; GRMZM2G016602_T03 ; GRMZM2G380377_T01 ; GRMZM2G047949_T01 ; GRMZM2G128176_T03 ; GRMZM2G128176_T02 ; GRMZM2G034372_T01 ; GRMZM2G027914_T01 ; GRMZM2G004878_T01 ; GRMZM2G180847_T01
GO:0008270	Molecular Function	Zinc ion binding	5	0.98	GRMZM2G466270_T01 ; GRMZM2G034372_T01 ; GRMZM2G392320_T01 ; GRMZM2G128176_T03 ; GRMZM2G128176_T02
GO:0016020	Cellular Component	Membrane	10	0.99	GRMZM5G862955_T01 ; GRMZM2G098079_T02 ; GRMZM2G039186_T01 ; GRMZM2G132857_T01 ; GRMZM2G098079_T03 ; GRMZM2G305159_T02 ; GRMZM2G305159_T01 ; GRMZM2G098079_T07 ; GRMZM2G098079_T06 ; GRMZM2G091540_T02
GO:0043234	Cellular Component	Protein complex	5	0.99	GRMZM2G165418_T03 ; GRMZM2G165418_T02 ; GRMZM2G165418_T01 ; GRMZM2G000686_T01 ; GRMZM2G158629_T03
GO:0043231	Cellular Component	Intracellular membrane-bounded organelle	9	0.99	GRMZM2G098079_T03 ; GRMZM5G836994_T01 ; GRMZM2G000686_T01 ; GRMZM2G466270_T01 ; GRMZM2G098079_T02 ; GRMZM2G098079_T07 ; GRMZM2G098079_T06 ; GRMZM2G004878_T01 ; GRMZM2G180847_T01
GO:0044424	Cellular Component	Intracellular part	16	0.99	GRMZM2G466270_T01 ; GRMZM2G027282_T02 ; GRMZM2G108255_T01 ; GRMZM5G836994_T01 ; GRMZM2G302259_T02 ; GRMZM2G000686_T01 ; GRMZM2G165418_T03 ; GRMZM2G165418_T02 ; GRMZM2G165418_T01 ; GRMZM2G098079_T07 ; GRMZM2G098079_T06 ; GRMZM2G098079_T02 ; GRMZM2G098079_T03 ; GRMZM2G180847_T01 ; GRMZM2G004878_T01 ; GRMZM2G158629_T03
GO:0044422	Cellular Component	Organelle part	6	0.99	GRMZM2G000686_T01 ; GRMZM2G098079_T03 ; GRMZM2G098079_T02 ; GRMZM2G098079_T07 ; GRMZM2G098079_T06 ; GRMZM2G004878_T01
GO:0043229	Cellular Component	Intracellular organelle	11	0.99	GRMZM2G098079_T03 ; GRMZM2G108255_T01 ; GRMZM5G836994_T01 ; GRMZM2G302259_T02 ; GRMZM2G000686_T01 ; GRMZM2G466270_T01 ; GRMZM2G098079_T02 ; GRMZM2G098079_T07 ; GRMZM2G098079_T06 ; GRMZM2G004878_T01 ; GRMZM2G180847_T01
GO:0005622	Cellular Component	Intracellular	20	0.99	GRMZM2G466270_T01 ; GRMZM2G027282_T02 ; GRMZM2G108255_T01 ; GRMZM5G836994_T01 ; GRMZM2G302259_T02 ; GRMZM2G157043_T02 ; GRMZM2G000686_T01 ; GRMZM2G156320_T01 ; GRMZM2G165418_T03 ; GRMZM2G165418_T02 ; GRMZM2G165418_T01 ; GRMZM2G180847_T01 ; GRMZM2G098079_T07 ; GRMZM2G098079_T06 ; GRMZM2G098079_T02 ; GRMZM2G098079_T03 ; GRMZM2G157043_T01 ; GRMZM2G156320_T02 ; GRMZM2G004878_T01 ; GRMZM2G158629_T03
GO:0043227	Cellular Component	Membrane-bounded organelle	9	0.99	GRMZM2G098079_T03 ; GRMZM5G836994_T01 ; GRMZM2G000686_T01 ; GRMZM2G466270_T01 ; GRMZM2G098079_T02 ; GRMZM2G098079_T07 ; GRMZM2G098079_T06 ; GRMZM2G004878_T01 ; GRMZM2G180847_T01
GO:0044446	Cellular Component	Intracellular organelle part	6	0.99	GRMZM2G000686_T01 ; GRMZM2G098079_T03 ; GRMZM2G098079_T02 ; GRMZM2G098079_T07 ; GRMZM2G098079_T06 ; GRMZM2G004878_T01
GO:0044444	Cellular Component	Cytoplasmic part	7	0.99	GRMZM5G836994_T01 ; GRMZM2G302259_T02 ; GRMZM2G098079_T03 ; GRMZM2G098079_T02 ; GRMZM2G098079_T07 ; GRMZM2G098079_T06 ; GRMZM2G158629_T03
GO:0005737	Cellular Component	Cytoplasm	8	0.99	GRMZM5G836994_T01 ; GRMZM2G302259_T02 ; GRMZM2G027282_T02 ; GRMZM2G098079_T03 ; GRMZM2G098079_T02 ; GRMZM2G098079_T07 ; GRMZM2G098079_T06 ; GRMZM2G158629_T03
GO:0044464	Cellular Component	Cell part	26	0.99	GRMZM2G157043_T01 ; GRMZM2G108255_T01 ; GRMZM2G466270_T01 ; GRMZM2G305159_T02 ; GRMZM2G156320_T01 ; GRMZM2G098079_T07 ; GRMZM2G098079_T06 ; GRMZM2G004878_T01 ; GRMZM2G000686_T01 ; GRMZM2G039186_T01 ; GRMZM2G158629_T03 ; GRMZM2G305159_T01 ; GRMZM5G836994_T01 ; GRMZM2G302259_T02 ; GRMZM2G165418_T03 ; GRMZM2G165418_T02 ; GRMZM2G165418_T01 ; GRMZM2G156320_T02 ; GRMZM2G098079_T03 ; GRMZM2G098079_T02 ;…
GO:0005623	Cellular Component	Cell	26	0.99	GRMZM2G157043_T01 ; GRMZM2G108255_T01 ; GRMZM2G466270_T01 ; GRMZM2G305159_T02 ; GRMZM2G156320_T01 ; GRMZM2G098079_T07 ; GRMZM2G098079_T06 ; GRMZM2G004878_T01 ; GRMZM2G000686_T01 ; GRMZM2G039186_T01 ; GRMZM2G158629_T03 ; GRMZM2G305159_T01 ; GRMZM5G836994_T01 ; GRMZM2G302259_T02 ; GRMZM2G165418_T03 ; GRMZM2G165418_T02 ; GRMZM2G165418_T01 ; GRMZM2G156320_T02 ; GRMZM2G098079_T03 ; GRMZM2G098079_T02 ;…
GO:0043226	Cellular Component	Organelle	11	0.99	GRMZM2G098079_T03 ; GRMZM2G108255_T01 ; GRMZM5G836994_T01 ; GRMZM2G302259_T02 ; GRMZM2G000686_T01 ; GRMZM2G466270_T01 ; GRMZM2G098079_T02 ; GRMZM2G098079_T07 ; GRMZM2G098079_T06 ; GRMZM2G004878_T01 ; GRMZM2G180847_T01
GO:0032991	Cellular Component	Macromolecular complex	7	0.99	GRMZM2G302259_T02 ; GRMZM2G000686_T01 ; GRMZM2G165418_T03 ; GRMZM2G165418_T02 ; GRMZM2G165418_T01 ; GRMZM2G158629_T03 ; GRMZM2G004878_T01
